# Supplementary material for: Disease-associated microbiome signature species in the gut
Source: PNAS Nexus. 2024 Aug 21;3(9):pgae352. doi: 10.1093/pnasnexus/pgae352 (PMC11370893; doi:10.1093/pnasnexus/pgae352)
Supplement: pgae352_Supplementary_Data [file pgae352_supplementary_data.zip]

Archive with 2 entries (2 files):
- PNASNEXUS-PNASNEXUS-2024-00505R-s01.xlsx
- PNASNEXUS-PNASNEXUS-2024-00505R-s02.xlsx
