# Supplementary material for: Disease-associated microbiome signature species in the gut
Source: PNAS Nexus. 2024 Aug 21;3(9):pgae352. doi: 10.1093/pnasnexus/pgae352 (PMC11370893; doi:10.1093/pnasnexus/pgae352)
Supplement: pgae352_Supplementary_Data [file pgae352_supplementary_data.zip › PNASNEXUS-PNASNEXUS-2024-00505R-s01.xlsx]

## Sheet: Table_S1
Supplementary table 1 Meta-analysis studies and number of the identified gut microbial signature species.
Disease	Identified Signature Species		Cohorts	Fecal Microbiomes		Reference
	Disease-enriched	Disease-depleted		Disease	Control
Colorectal cancer (CRC)	35	20	10 (2 Italy cohorts)	711	712	Dereplicated across CRC cohorts
			8	386	382	Wirbel et al., 2019
			7	313	308	Thomas et al., 2019
			5	348	357	Avuthu et al., 2022
			8	684	684	Liu et al., 2022
Inflammatory Bowel Disease (IBD)			15	2272	799	Dereplicated across IBD cohorts
Crohn's disease (CD)	64	28	11	1207	712	Ravichandar et al., 2022
Ulcerative colitis (UC)	23	7	13	1065	773	Ravichandar et al., 2022
Irritable bowel syndrome (IBS)	48	12	19	2017	6898	Li et al., 2024
Pancreatic cancer (PC)	10	10	3	144	317	Nagata et al., 2022
COVID-19	76	62	31	2604	683	Dereplicated across COVID-19 cohorts
			31	2604	683	Li et al., 2023
			16	828	557	Cheng et al., 2022
Multiple diseases (MD)	13	36	43	7,944 (7,273*)	13,097 (12,373*)	Ghosh et al., 2022
* indicates number of samples after removing replicate samples from meta-studies for other individual diseases.
The individual cohorts included in each meta-analysis can be found at https://github.com/junhuili/gut_biomarkers/blob/main/supplementary_information.xlsx
References
Avuthu N, Guda C (2022). Meta-Analysis of Altered Gut Microbiota Reveals Microbial and Metabolic Biomarkers for Colorectal Cancer. Microbiology Spectrum 10: e00013-00022.
Cheng X, Zhang Y, Li Y, Wu Q, Wu J, Park S-K et al (2022). Meta-analysis of 16S rRNA microbial data identified alterations of the gut microbiota in COVID-19 patients during the acute and recovery phases. BMC Microbiology 22: 274.
Ghosh TS, Shanahan F, O’Toole PW (2022). Toward an improved definition of a healthy microbiome for healthy aging. Nature Aging 2: 1054-1069.
Li J, Ghosh TS, McCann R, Mallon P, Hill C, Draper L et al (2023). Robust cross-cohort gut microbiome associations with COVID-19 severity. Gut Microbes 15(1): 2242615.
Li J, Ghosh TS, Arendt E, Shanahan F, O’Toole PW (2024). Cross-cohort gut microbiome signatures of Irritable Bowel Syndrome presentation and treatment. Advanced Science https://doi.org/10.1002/advs.202308313.
Liu N-N, Jiao N, Tan J-C, Wang Z, Wu D, Wang A-J et al (2022). Multi-kingdom microbiota analyses identify bacterial–fungal interactions and biomarkers of colorectal cancer across cohorts. Nature Microbiology 7: 238-250.
Nagata N, Nishijima S, Kojima Y, Hisada Y, Imbe K, Miyoshi-Akiyama T et al (2022). Metagenomic Identification of Microbial Signatures Predicting Pancreatic Cancer From a Multinational Study. Gastroenterology 163: 222-238.
Ravichandar JD, Rutherford E, Chow C-ET, Han A, Yamamoto ML, Narayan N et al (2022). Strain level and comprehensive microbiome analysis in inflammatory bowel disease via multi-technology meta-analysis identifies key bacterial influencers of disease. Frontiers in Microbiology 13.
Thomas AM, Manghi P, Asnicar F, Pasolli E, Armanini F, Zolfo M et al (2019). Metagenomic analysis of colorectal cancer datasets identifies cross-cohort microbial diagnostic signatures and a link with choline degradation. Nature Medicine 25: 667-678.
Wirbel J, Pyl PT, Kartal E, Zych K, Kashani A, Milanese A et al (2019). Meta-analysis of fecal metagenomes reveals global microbial signatures that are specific for colorectal cancer. Nature Medicine 25: 679-689.
