# Supplementary material for: Disease-associated microbiome signature species in the gut
Source: PNAS Nexus. 2024 Aug 21;3(9):pgae352. doi: 10.1093/pnasnexus/pgae352 (PMC11370893; doi:10.1093/pnasnexus/pgae352)
Supplement: pgae352_Supplementary_Data [file pgae352_supplementary_data.zip › PNASNEXUS-PNASNEXUS-2024-00505R-s02.xlsx]

## Sheet: Table_S2
Supplementary table 2 Chracteristics of the identified gut microbial signature species.
signature species	Other name	CRC	CRC_signature_Reference	CD	CD_signature_Reference	UC	UC_signature_Reference	IBS	IBS_signature_Reference	PDAC	PDAC_signature_Reference	COVID	COVID_signature_Reference	MD	MD_signature_Reference	CRC	CD	UC	IBS	PDAC	COVID	MD	Category	No. of disease	Aerotolerance	Bacteremia	Characteristics	Primary inhabiting body site	Reference for body site	HMP1_Gut_abundance	HMP1_Oral_abundance	HMP1_Vagina_abundance	HMP1_Skin_abundance	HMP1_Oral/Gut	HMP1_Gut_prevalence	HMP1_Oral_prevalence	HMP1_Vagina_prevalence	HMP1_Skin_prevalence	ExperimentHub_prevalence	ExperimentHub_abundance	AGP_shotgun_prevalence	AGP_shotgun_abundace	HOMD	NCBI genomes	Reference1	Reference2	Reference3	Reference4	Reference5
Absiella innocuum	Clostridium innocuum			CD-Enriched	Ravichandar et al., 2022							COVID severity-positive	Li et al., 2023	Multiple_Disease_Enriched	Ghosh et al., 2022		CD-Enriched				COVID severity-positive	Multiple_Disease_Enriched	Enriched in disease	3	Obligate anaerobe	Yes		Gut	HMP1	7.61356e-06	0	0	0	0	0.142857	0	0	0	NA	NA	NA	NA			Sarasoja M, Nilson B, Wide D, Lindberg Å, Torisson G, Holm K (2022). Epidemiology, aetiology and clinical characteristics of clostridial bacteraemia: a 6-year population-based observational study of 386 patients. European Journal of Clinical Microbiology & Infectious Diseases 41: 1305-1314.	Bhattacharjee D, Flores C, Woelfel-Monsivais C, Seekatz Anna M (2022). Diversity and Prevalence of Clostridium innocuum in the Human Gut Microbiota. mSphere 0: e00569-00522.	Castiglioni B, Gautam A, Citron D, Pasculle W, Goldstein E, Strollo D et al (2003). Clostridium innocuum bacteremia secondary to infected hematoma with gas formation in a kidney transplant recipient. Transplant infectious disease 5: 199-202.	Liu P, Fan S-R, Liu X-P, Zhang D-R, Li Y, Wei N et al (2020). Puerperal Sepsis Caused by Clostridium Innocuum in a Patient with Placenta Accreta and Literature Review. Maternal-Fetal Medicine 2.	Bhattacharjee D, Flores C, Woelfel-Monsivais C, Seekatz Anna M (2022). Diversity and Prevalence of Clostridium innocuum in the Human Gut Microbiota. mSphere 8: e00569-00522.
Acidaminococcus intestini				CD-Enriched	Ravichandar et al., 2022												CD-Enriched						Enriched in disease	1	Obligate anaerobe			Gut	HMP1	4.57295e-05	0	0	0	0	0.0524412	0	0	0	0.0817954	0.0922177	0.084507	0.0598636			Dione N, Khelaifia S, La Scola B, Lagier JC, Raoult D (2016). A quasi-universal medium to break the aerobic/anaerobic bacterial culture dichotomy in clinical microbiology. Clinical Microbiology and Infection 22: 53-58.
Actinomyces graevenitzii				CD-Enriched	Ravichandar et al., 2022												CD-Enriched						Enriched in disease	1	Facultative anaerobe	Yes		Oral cavity	HMP1	8.05226e-05	0.0154413	0.000212556	0.000708576	191.764	0.222423	0.739476	0.149573	0.18123	0.0538004	0.00165483	0.00201207	5.6338e-07	Yes		Valour F, Sénéchal A, Dupieux C, Karsenty J, Lustig S, Breton P et al (2014). Actinomycosis: etiology, clinical features, diagnosis, treatment, and management. Infection and drug resistance 7: 183.	Könönen E, Wade William G (2015). Actinomyces and Related Organisms in Human Infections. Clinical Microbiology Reviews 28: 419-442.	Barie PS (2017). Atypical Wound Pathogens. Surgical Infections 18: 455-460.	Hwang SS, Park SD, Jang IH, Uh Y, Yoon KJ, Kim HY (2011). Actinomyces graevenitzii bacteremia in a patient with alcoholic liver cirrhosis. Anaerobe 17: 87-89.	Tierney BT, Yang Z, Luber JM, Beaudin M, Wibowo MC, Baek C et al (2019). The Landscape of Genetic Content in the Gut and Oral Human Microbiome. Cell Host & Microbe 26: 283-295.e288.
Actinomyces israelii												COVID severity-negative	Li et al., 2023								COVID severity-negative		Depelted in disease	1	Obligate anaerobe	Yes		Oral cavity	HOMD, NCBI										NA	NA	NA	NA	Yes	2 Oral, 1 Brain, 1NA	Alekh K, Dazley J, Sison R, Slim J, Boghossian J (2014). A rare case of Actinomyces israelii bacteraemia. JMM Case Reports 1.	Barie PS (2017). Atypical Wound Pathogens. Surgical Infections 18: 455-460.	Hosseini M, Lamps LW (2019). Chapter 8 - Appendicitis and Infections of the Appendix. In: Eslick GD (ed). Gastrointestinal Diseases and their Associated Infections. Elsevier: Philadelphia. pp 97-111.	Cintron JR, Del Pino A, Duarte B, Wood D (1996). Abdominal actinomycosis. Diseases of the Colon & Rectum 39: 105-108.	Howell A, Stephan RM, Paul F (1962). Prevalence of Actinomyces israelii, A. naeslundii, Bacterionema matruchotii, and Candida albicans in Selected Areas of the Oral Cavity and Saliva. Journal of Dental Research 41: 1050-1059.
Actinomyces naeslundii				CD-Enriched	Ravichandar et al., 2022												CD-Enriched						Enriched in disease	1	Facultative anaerobe	Yes		Oral cavity	HMP1	2.55081e-06	0.00476167	9.38098e-05	0.00023835	1866.73	0.0198915	0.733122	0.0683761	0.197411	0.0363622	0.00053188	NA	NA	Yes		Barie PS (2017). Atypical Wound Pathogens. Surgical Infections 18: 455-460.	Könönen E, Wade William G (2015). Actinomyces and Related Organisms in Human Infections. Clinical Microbiology Reviews 28: 419-442.	Norouzi F, Aminshahidi M, Heidari B, Farshad S (2013). Bacteremia Due to Actinomyces naeslundii in a T cell Lymphoma Child; a Case Report 6: 306-308.	Hall V, Talbot PR, Stubbs SL, Duerden BI (2001). Identification of Clinical Isolates of Actinomyces Species by Amplified 16S Ribosomal DNA Restriction Analysis. Journal of Clinical Microbiology 39: 3555-3562.	Ng LSY, Sim JHC, Eng LC, Menon S, Tan TY (2012). Comparison of phenotypic methods and matrix-assisted laser desorption ionisation time-of-flight mass spectrometry for the identification of aero-tolerant Actinomyces spp. isolated from soft-tissue infections. European Journal of Clinical Microbiology & Infectious Diseases 31: 1749-1752.
Actinomyces oris						UC-Enriched	Ravichandar et al., 2022					COVID severity-positive	Li et al., 2023					UC-Enriched			COVID severity-positive		Enriched in disease	2	Facultative anaerobe	Yes		Oral cavity	HMP1	4.3038e-06	0.00873368	0.00013243	0.000534788	2029.3	0.0379747	0.926926	0.0854701	0.2589	0.0869565	0.00155043	0.00402414	6.06036e-05	Yes		Martín Guerra JM, Martín Asenjo M, Iglesias Pérez C, Dueñas Gutiérrez CJ (2019). [Bacteremia by Actynomices oris]. Rev Esp Quimioter 32: 393-394.	Barie PS (2017). Atypical Wound Pathogens. Surgical Infections 18: 455-460.	Könönen E, Wade William G (2015). Actinomyces and Related Organisms in Human Infections. Clinical Microbiology Reviews 28: 419-442.	Akbulut Y, Goymen M, Zer Y, Buyuktas Manay A (2018). Investigation of bacteremia after debonding procedures. Acta Odontologica Scandinavica 76: 314-319.
Actinomyces sp. ICM47	98.9% similarity to Actinomyces odontolyticus											COVID severity-positive	Li et al., 2023								COVID severity-positive		Enriched in disease	1	Obligate anaerobe	Yes		Oral cavity	HMP1	2.42658e-05	0.0205491	0	1.91909e-06	846.832	0.00542495	0.383638	0	0.00323625	0.162027	0.00516873	0.0241449	0.000575976			Testerman T, Li Z, Galuppo B, Graf J, Santoro N (2022). Insights from shotgun metagenomics into bacterial species and metabolic pathways associated with NAFLD in obese youth. Hepatology Communications 6.	Sizova MV, Hohmann T, Hazen A, Paster BJ, Halem SR, Murphy CM et al (2012). New Approaches for Isolation of Previously Uncultivated Oral Bacteria. Applied and Environmental Microbiology 78: 194-203.	Ali M, Razok A, Ziglam H (2022). A 5-year retrospective study of Actinomyces odontolyticus bacteremia in the state of Qatar, case series. Annals of Medicine and Surgery 76: 103583.		Kitamoto S, Nagao-Kitamoto H, Hein R, Schmidt TM, Kamada N (2020). The Bacterial Connection between the Oral Cavity and the Gut Diseases. Journal of Dental Research 99: 1021-1029.
Adlercreutzia equolifaciens	Asaccharobacter celatus	CRC-Depleted	Avuthu et al., 2022			UC-Depleted	Ravichandar et al., 2022					COVID severity-negative	Li et al., 2023			CRC-Depleted		UC-Depleted			COVID severity-negative		Depelted in disease	3	Obligate anaerobe			Gut	HMP1	9.29693e-05	0	0	0	0	0.573237	0	0	0	0.53386	0.135647	0.207243	0.0065226			Maruo T, Sakamoto M, Ito C, Toda T, Benno Y (2008). Adlercreutzia equolifaciens gen. nov., sp. nov., an equol-producing bacterium isolated from human faeces, and emended description of the genus Eggerthella. International Journal of Systematic and Evolutionary Microbiology 58: 1221-1227.	Mashima I, Nakazawa F (2015). Interaction between Streptococcus spp. and Veillonella tobetsuensis in the Early Stages of Oral Biofilm Formation. Journal of Bacteriology 197: 2104-2111.
Agathobacter faecis	Roseburia faecis			CD-Depleted	Ravichandar et al., 2022	UC-Depleted	Ravichandar et al., 2022					COVID-Depleted	Cheng et al., 2022	Multiple_Disease_Depleted	Ghosh et al., 2022		CD-Depleted	UC-Depleted			COVID-Depleted	Multiple_Disease_Depleted	Depelted in disease	4	Obligate anaerobe		SCFAs producer	Gut	NCBI, ExperimentHub, AGP										0.666797	1.86928	NA	NA		50 Gut, 1 NA	Louis P, Flint HJ (2009). Diversity, metabolism and microbial ecology of butyrate-producing bacteria from the human large intestine. FEMS Microbiology Letters 294: 1-8.	Tamanai-Shacoori Z, Smida I, Bousarghin L, Loreal O, Meuric V, Fong SB et al (2017). Roseburia spp.: a marker of health? Future Microbiology 12: 157-170.
Agathobacter rectale	Eubacterium rectale			CD-Depleted	Ravichandar et al., 2022			IBS-Depleted	Li et al., 2024	PDAC-Depleted	Nagata et al., 2022			Multiple_Disease_Depleted	Ghosh et al., 2022		CD-Depleted		IBS-Depleted	PDAC-Depleted		Multiple_Disease_Depleted	Depelted in disease	4	Obligate anaerobe		Butyrate producer	Gut	HMP1	0.0331304	5.98676e-05	0.000274325	0.000475437	0.00180703	0.952984	0.146148	0.136752	0.135922	NA	NA	NA	NA			Louis P, Flint HJ (2009). Diversity, metabolism and microbial ecology of butyrate-producing bacteria from the human large intestine. FEMS Microbiology Letters 294: 1-8.
Aggregatibacter segnis	Haemophilus segnis							IBS-Enriched	Li et al., 2024										IBS-Enriched				Enriched in disease	1	Facultative anaerobe	Yes		Oral cavity	HMP1	6.92405e-07	0.00103249	7.18205e-06	6.86084e-06	1491.16	0.0108499	0.691819	0.00854701	0.038835	0.0142321	0.00101017	0.00201207	4.12274e-05	Yes		Chien Y-C, Huang Y-T, Liao C-H, Chien J-Y, Hsueh P-R (2021). Clinical characteristics of bacteremia caused by Haemophilus and Aggregatibacter species and antimicrobial susceptibilities of the isolates. Journal of Microbiology, Immunology and Infection 54: 1130-1138.	Murra M, Lützen L, Barut A, Zbinden R, Lund M, Villesen P et al (2018). Whole-Genome Sequencing of Aggregatibacter Species Isolated from Human Clinical Specimens and Description of Aggregatibacter kilianii sp. nov. Journal of Clinical Microbiology 56: e00053-00018.	Bapat A, Lucey O, Eckersley M, Ciesielczuk H, Ranasinghe S, Lambourne J (2022). Invasive Aggregatibacter infection: shedding light on a rare pathogen in a retrospective cohort analysis. Journal of Medical Microbiology 71.	Rubin LG (2012). 181 - Other Gram-Negative Coccobacilli. In: Long SS (ed). Principles and Practice of Pediatric Infectious Diseases (Fourth Edition). Elsevier: London. pp 939-941.e931.
Akkermansia muciniphila												COVID severity-positive	Li et al., 2023								COVID severity-positive		Enriched in disease	1	Obligate anaerobe			Gut	HMP1	0.0155761	1.48196e-05	0.000103364	0.000131282	0.000951436	0.609403	0.0571882	0.0470085	0.0517799	0.47568	1.22282	0.44668	0.695154			Derrien M, Vaughan EE, Plugge CM, de Vos WM (2004). Akkermansia muciniphila gen. nov., sp. nov., a human intestinal mucin-degrading bacterium. International journal of systematic and evolutionary microbiology 54: 1469-1476.	Luo Y, Lan C, Li H, Ouyang Q, Kong F, Wu A et al (2022). Rational consideration of Akkermansia muciniphila targeting intestinal health: advantages and challenges. npj Biofilms and Microbiomes 8: 81.	Raftar SKA, Ashrafian F, Abdollahiyan S, Yadegar A, Moradi HR, Masoumi M et al (2022). The anti-inflammatory effects of Akkermansia muciniphila and its derivates in HFD/CCL4-induced murine model of liver injury. Sci Rep 12: 2453.
Alistipes indistinctus				CD-Depleted	Ravichandar et al., 2022									Multiple_Disease_Depleted	Ghosh et al., 2022		CD-Depleted					Multiple_Disease_Depleted	Depelted in disease	2	Obligate anaerobe	Yes		Gut	HMP1	0.00211831	1.20183e-05	8.50983e-06	8.83301e-06	0.00567356	0.486438	0.00476569	0.0042735	0.00970874	0.351658	0.0664111	0.27163	0.0495192			Nagai F, Morotomi M, Watanabe Y, Sakon H, Tanaka R (2010). Alistipes indistinctus sp. nov. and Odoribacter laneus sp. nov., common members of the human intestinal microbiota isolated from faeces. International Journal of Systematic and Evolutionary Microbiology 60: 1296-1302.	Ryu J, Kim Y, Lee J, Cho SY, Park TS, Lee HJ (2019). A Case of Catabacter hongkongensis and Alistipes indistinctus Isolated from Blood Cultures of a Patient with Acute Appendicitis. lmo 9: 177-180.
Alistipes inops										PDAC-Depleted	Nagata et al., 2022									PDAC-Depleted			Depelted in disease	1	Obligate anaerobe			Gut	NCBI, ExperimentHub, AGP										0.204567	0.208212	0.1167	0.242135		20 Gut	Shkoporov AN, Chaplin AV, Khokhlova EV, Shcherbakova VA, Motuzova OV, Bozhenko VK et al (2015). Alistipes inops sp. nov. and Coprobacter secundus sp. nov., isolated from human faeces. International Journal of Systematic and Evolutionary Microbiology 65: 4580-4588.	Parker BJ, Wearsch PA, Veloo ACM, Rodriguez-Palacios A (2020). The Genus Alistipes: Gut Bacteria With Emerging Implications to Inflammation, Cancer, and Mental Health. Frontiers in Immunology 11.
Alistipes obesi	Alistipes communis			CD-Depleted	Ravichandar et al., 2022												CD-Depleted						Depelted in disease	1	Obligate anaerobe			Gut	NCBI, Jie et al. 2021										NA	NA	NA	NA		34 Gut	Parker BJ, Wearsch PA, Veloo ACM, Rodriguez-Palacios A (2020). The Genus Alistipes: Gut Bacteria With Emerging Implications to Inflammation, Cancer, and Mental Health. Frontiers in Immunology 11.	Lagier J-C, Elkarkouri K, Rivet R, Couderc C, Raoult D, Fournier P-E (2013). Non contiguous-finished genome sequence and description of Senegalemassilia anaerobia gen. nov., sp. nov. Standards in Genomic Sciences 7: 343-356.	Jie Z, Yu X, Liu Y, Sun L, Chen P, Ding Q et al (2021). The Baseline Gut Microbiota Directs Dieting-Induced Weight Loss Trajectories. Gastroenterology 160: 2029-2042.e2016.
Alistipes onderdonkii		CRC-Enriched	Avuthu et al., 2022; Liu et al., 2022													CRC-Enriched							Enriched in disease	1	Obligate anaerobe			Gut	HMP1	0.017535	3.29828e-05	3.65278e-05	0.000134545	0.00188097	0.757685	0.0524226	0.0470085	0.0809061	0.106584	0.0292964	0.0764588	0.0533868			Cobo F, Foronda C, Pérez-Carrasco V, Martin-Hita L, García-Salcedo JA, Navarro-Marí JM (2020). First description of abdominal infection due to Alistipes onderdonkii. Anaerobe 66: 102283.	Li Z, Rasic M, Kwan M, Sepulveda M, McIntosh C, Shastry V et al (2023). Oral administration of the commensal Alistipes onderdonkii prolongs allograft survival. American Journal of Transplantation 23: 272-277.	Parker BJ, Wearsch PA, Veloo ACM, Rodriguez-Palacios A (2020). The Genus Alistipes: Gut Bacteria With Emerging Implications to Inflammation, Cancer, and Mental Health. Frontiers in Immunology 11.
Alistipes putredinis	Bacteroides putredinis			CD-Depleted	Ravichandar et al., 2022	UC-Depleted	Ravichandar et al., 2022					COVID severity-negative	Li et al., 2023				CD-Depleted	UC-Depleted			COVID severity-negative		Depelted in disease	3	Obligate anaerobe	Yes		Gut	HMP1	0.0660026	0.000228045	0.00245589	0.000732061	0.00345509	0.792043	0.191422	0.136752	0.174757	0.626134	2.38519	0.730382	4.60941			Parker BJ, Wearsch PA, Veloo ACM, Rodriguez-Palacios A (2020). The Genus Alistipes: Gut Bacteria With Emerging Implications to Inflammation, Cancer, and Mental Health. Frontiers in Immunology 11.	Louis P, Flint HJ (2017). Formation of propionate and butyrate by the human colonic microbiota. Environmental Microbiology 19: 29-41.	UK Health Security Agency (2021). Laboratory surveillance of pyogenic and non-pyogenic streptococcal bacteraemia in England: 2020 update. Health Protection Report 15.
Alistipes senegalensis														Multiple_Disease_Depleted	Ghosh et al., 2022							Multiple_Disease_Depleted	Depelted in disease	1	Facultative anaerobe			Gut	HMP1	0.00057512	5.7784e-07	0	1.3767e-06	0.00100473	0.484629	0.00397141	0	0.00970874	NA	NA	NA	NA			Lagier J-C, Elkarkouri K, Rivet R, Couderc C, Raoult D, Fournier P-E (2013). Non contiguous-finished genome sequence and description of Senegalemassilia anaerobia gen. nov., sp. nov. Standards in Genomic Sciences 7: 343-356.
Alistipes shahii				CD-Depleted	Ravichandar et al., 2022									Multiple_Disease_Depleted	Ghosh et al., 2022		CD-Depleted					Multiple_Disease_Depleted	Depelted in disease	2	Obligate anaerobe			Gut	HMP1	0.0194354	4.88731e-05	0.000349344	9.28709e-05	0.00251464	0.74141	0.0603654	0.0470085	0.0776699	0.58031	0.180634	0.529175	0.301396			Song Y, Könönen E, Rautio M, Liu C, Bryk A, Eerola E et al (2006). Alistipes onderdonkii sp. nov. and Alistipes shahii sp. nov., of human origin. International Journal of Systematic and Evolutionary Microbiology 56: 1985-1990.	Parker BJ, Wearsch PA, Veloo ACM, Rodriguez-Palacios A (2020). The Genus Alistipes: Gut Bacteria With Emerging Implications to Inflammation, Cancer, and Mental Health. Frontiers in Immunology 11.
Allisonella histaminiformans														Multiple_Disease_Depleted	Ghosh et al., 2022							Multiple_Disease_Depleted	Depelted in disease	1	Facultative anaerobe			Gut	NCBI, ExperimentHub, AGP										0.110103	0.00291586	0.0362173	0.00039336		4 Gut, 1 NA	Garner MR, Flint JF, Russell JB (2002). Allisonella histaminiformans gen. nov., sp. nov.: A Novel Bacterium that Produces Histamine, Utilizes Histidine as its Sole Energy Source, and Could Play a Role in Bovine and Equine Laminitis. Systematic and Applied Microbiology 25: 498-506.	Lee KA, Thomas AM, Bolte LA, Björk JR, de Ruijter LK, Armanini F et al (2022). Cross-cohort gut microbiome associations with immune checkpoint inhibitor response in advanced melanoma. Nature Medicine 28: 535-544.	Wenxue D, Lifeng M, Qiumin H, Xu Y, Zhendong M, Mengmeng K et al (2023). Gut microbiome alterations in pulmonary hypertension in highlanders and lowlanders. ERJ Open Research 9: 00617-02022.	Vonaesch P, Morien E, Andrianonimiadana L, Sanke H, Mbecko J-R, Huus KE et al (2018). Stunted childhood growth is associated with decompartmentalization of the gastrointestinal tract and overgrowth of oropharyngeal taxa. Proceedings of the National Academy of Sciences 115: E8489-E8498.
Anaerococcus obesiensis		CRC-Enriched	Wirbel et al., 2019; Thomas et al., 2019													CRC-Enriched							Enriched in disease	1	Obligate anaerobe	Yes		Gut, Vagina	HMP1	1.37143e-06	0	7.55983e-07	2.19676e-06	0	0.0180832	0	0.017094	0.012945	NA	NA	NA	NA			Badri M, Nilson B, Ragnarsson S, Senneby E, Rasmussen M (2019). Clinical and microbiological features of bacteraemia with Gram-positive anaerobic cocci: a population-based retrospective study. Clinical Microbiology and Infection 25: 760.e761-760.e766.	Murphy EC, Frick I-M (2013). Gram-positive anaerobic cocci – commensals and opportunistic pathogens. FEMS Microbiology Reviews 37: 520-553.	dos Anjos Borges LG, Pastuschek J, Heimann Y, Dawczynski K, Bergner M, Haase R et al (2023). Vaginal and neonatal microbiota in pregnant women with preterm premature rupture of membranes and consecutive early onset neonatal sepsis. BMC Medicine 21: 92.	Leftwich HK, Vargas-Robles D, Rojas-Correa M, Yap YR, Bhattarai S, Ward DV et al (2023). The microbiota of pregnant women with SARS-CoV-2 and their infants. Microbiome 11: 141.	Niokhor D, Bellali S, Yasir M, Azhar E, Bibi F, Beye M et al (2018). Anaerococcus jeddahensis sp. nov., a New Bacterial Species Isolated From Healthy Nomadic Bedouin Woman From Saudi Arabia. Current Microbiology 75.
Anaerococcus prevotii	Peptostreptococcus prevotii											COVID severity-positive	Li et al., 2023								COVID severity-positive		Enriched in disease	1	Obligate anaerobe	Yes		Skin	HMP1	1.73599e-08	5.48054e-08	8.37778e-06	0.000215558	3.15702	0.00180832	0.000794281	0.0299145	0.18123	0.00258054	0.000806982	0.00804829	5.18712e-05	Yes		Badri M, Nilson B, Ragnarsson S, Senneby E, Rasmussen M (2019). Clinical and microbiological features of bacteraemia with Gram-positive anaerobic cocci: a population-based retrospective study. Clinical Microbiology and Infection 25: 760.e761-760.e766.	Sasmanto S, Wasito EB (2022). Odontogenic brain abscess due to Anaerococcus prevotii infections: A case report and review article. International Journal of Surgery Case Reports 97: 107450.	EZAKI T, YAMAMOTO N, NINOMIYA K, SUZUKI S, YABUUCHI E (1983). Transfer of Peptococcus indolicus, Peptococcus asaccharolyticus, Peptococcus prevotii, and Peptococcus magnus to the Genus Peptostreptococcus and Proposal of Peptostreptococcus tetradius sp. nov. International Journal of Systematic and Evolutionary Microbiology 33: 683-698.	LaButti K, Pukall R, Steenblock K, Glavina Del Rio T, Tice H, Copeland A et al (2009). Complete genome sequence of Anaerococcus prevotii type strain (PC1T). Standards in Genomic Sciences 1: 159-165.
Anaerococcus vaginalis	Peptostreptococcus vaginalis	CRC-Enriched	Wirbel et al., 2019; Thomas et al., 2019			UC-Enriched	Ravichandar et al., 2022	IBS-Enriched	Li et al., 2024							CRC-Enriched		UC-Enriched	IBS-Enriched				Enriched in disease	3	Obligate anaerobe	Yes		Gut, Vagina	HMP1, NCBI, ExperimentHub, AGP	2.21935e-06	0	1.00248e-05	3.3301e-05	0	0.0415913	0	0.0213675	0.02589	0.0310447	0.0196879	0.0503018	0.0138756		8 Gut, 2 Vagina, 2 Urine, 2 NA	Badri M, Nilson B, Ragnarsson S, Senneby E, Rasmussen M (2019). Clinical and microbiological features of bacteraemia with Gram-positive anaerobic cocci: a population-based retrospective study. Clinical Microbiology and Infection 25: 760.e761-760.e766.
Anaerofustis stercorihominis				CD-Enriched	Ravichandar et al., 2022							COVID severity-positive	Li et al., 2023				CD-Enriched				COVID severity-positive		Enriched in disease	2	Obligate anaerobe			Gut	HMP1	2.34973e-06	5.77442e-08	0	0	0.0245749	0.0379747	0.000794281	0	0	0.0118861	0.000227863	NA	NA		9 Gut	Finegold SM, Lawson PA, Vaisanen M-L, Molitoris DR, Song Y, Liu C et al (2004). Anaerofustis stercorihominis gen. nov., sp. nov., from human feces. Anaerobe 10: 41-45.
Anaeromassilibacillus sp. An250												COVID severity-negative	Li et al., 2023								COVID severity-negative		Depelted in disease	1	Anaerobe			Gut	NCBI, ExperimentHub, AGP										0.302393	0.0134675	0.104628	0.00426455		7 Gut	Kulecka M, Fraczek B, Balabas A, Czarnowski P, Zeber-Lubecka N, Zapala B et al (2023). Characteristics of the gut microbiome in esports players compared with those in physical education students and professional athletes. Frontiers in Nutrition 9.		Glendinning L, Stewart RD, Pallen MJ, Watson KA, Watson M (2020). Assembly of hundreds of novel bacterial genomes from the chicken caecum. Genome Biology 21: 34.	Butler MI, Bastiaanssen TFS, Long-Smith C, Morkl S, Berding K, Ritz NL et al (2023). The gut microbiome in social anxiety disorder: evidence of altered composition and function. Translational Psychiatry 13: 95.
Anaerosporobacter mobilis												COVID severity-negative	Li et al., 2023								COVID severity-negative		Depelted in disease	1	Obligate anaerobe			Gut	Nothaft et al. 2017, María et al. 20121, Haskey 2022										0.00093838	0.000208051	NA	NA			Nothaft H, Perez-Muñoz ME, Gouveia GJ, Duar RM, Wanford JJ, Lango-Scholey L et al (2017). Coadministration of the Campylobacter jejuni N-Glycan-Based Vaccine with Probiotics Improves Vaccine Performance in Broiler Chickens. Applied and Environmental Microbiology 83: e01523-01517.	María A-R, Jordi M-P, Oren C-R, Aurelijus B, Juan-Antonio O-S, Gerard B et al (2021). Obesity-associated deficits in inhibitory control are phenocopied to mice through gut microbiota changes in one-carbon and aromatic amino acids metabolic pathways. Gut 70: 2283.	Haskey N (2022). The Mediterranean diet pattern as a therapeutic approach for colitis, University of British Columbia.	Jeong H, Lim YW, Yi H, Sekiguchi Y, Kamagata Y, Chun J (2007). Anaerosporobacter mobilis gen. nov., sp. nov., isolated from forest soil. International Journal of Systematic and Evolutionary Microbiology 57: 1784-1787.
Anaerostipes caccae				CD-Enriched	Ravichandar et al., 2022			IBS-Enriched	Li et al., 2024								CD-Enriched		IBS-Enriched				Enriched in disease	2	Obligate anaerobe	Yes		Gut	HMP1	4.60904e-06	0	0	0	0	0.045208	0	0	0	0.0247889	0.00405109	NA	NA		Gut	Workneh M, Wang F, Romagnoli M, Simner PJ, Carroll K (2016). Bypass graft infection and bacteremia caused by Anaerostipes caccae: First report of human infection caused by a recently described gut anaerobe. Anaerobe 42: 98-100.
Anaerostipes hadrus	Eubacterium hadrum	CRC-Depleted	Liu et al., 2022									COVID severity-negative	Li et al., 2023	Multiple_Disease_Depleted	Ghosh et al., 2022	CRC-Depleted					COVID severity-negative	Multiple_Disease_Depleted	Depelted in disease	3	Obligate anaerobe			Gut	HMP1	0.000133169	3.30421e-08	0	1.16505e-08	0.000248122	0.544304	0.000794281	0	0.00323625	0.755552	1.27369	0.710262	0.651634			Kant R, Rasinkangas P, Satokari R, Pietilä Taija E, Palva A (2015). Genome Sequence of the Butyrate-Producing Anaerobic Bacterium Anaerostipes hadrus PEL 85. Genome Announcements 3: e00224-00215.
Anaerotignum propionicum	Clostridium propionicum	CRC-Enriched	Liu et al., 2022													CRC-Enriched							Enriched in disease	1	Obligate anaerobe			Gut	NCBI, Baur and Dürre 2023										NA	NA	NA	NA		1 Gut, 2 Environment	Ueki A, Goto K, Ohtaki Y, Kaku N, Ueki K (2017). Description of Anaerotignum aminivorans gen. nov., sp. nov., a strictly anaerobic, amino-acid-decomposing bacterium isolated from a methanogenic reactor, and reclassification of Clostridium propionicum, Clostridium neopropionicum and Clostridium lactatifermentans as species of the genus Anaerotignum. International Journal of Systematic and Evolutio…	Baur T, Dürre P (2023). New Insights into the Physiology of the Propionate Producers Anaerotignum propionicum and Anaerotignum neopropionicum (Formerly Clostridium propionicum and Clostridium neopropionicum). Microorganisms.
Anaerotruncus colihominis												COVID severity-positive	Li et al., 2023	Multiple_Disease_Enriched	Ghosh et al., 2022						COVID severity-positive	Multiple_Disease_Enriched	Enriched in disease	2	Obligate anaerobe	Yes		Gut	HMP1	0.000168156	0	0	0	0	0.491863	0	0	0	0.212152	0.00992281	0.0865191	0.0062002			Lau SKP, Woo PCY, Woo GKS, Fung AMY, Ngan AHY, Song Y et al (2006). Bacteraemia caused by Anaerotruncus colihominis and emended description of the species. Journal of Clinical Pathology 59: 748.	Lawson PA, Song Y, Liu C, Molitoris DR, Vaisanen M-L, Collins MD et al (2004). Anaerotruncus colihominis gen. nov., sp. nov., from human faeces. International Journal of Systematic and Evolutionary Microbiology 54: 413-417.	Raimondi S, Musmeci E, Candeliere F, Amaretti A, Rossi M (2021). Identification of mucin degraders of the human gut microbiota. Scientific Reports 11: 11094.
Atopobium deltae												COVID severity-positive	Li et al., 2023								COVID severity-positive		Enriched in disease	1	Obligate anaerobe	Yes		Vagina	NCBI, Ouarabi et al. 2021										0.0196278	0.000501431	0.00402414	2.10463e-05		4 Vagina	Cools P, Oyaert M, Vaneechoutte M, De Laere E, Vervaeke S (2014). Atopobiumdeltae sp. nov., isolated from the blood of a patient with Fournier’s gangrene. International Journal of Systematic and Evolutionary Microbiology 64: 3140-3145.	Mansell J, Gourtsoyannis Y, Draz N, Buchanan R (2018). Infective endocarditis due to Atopobium vaginae: a rare association between genital infection and endocarditis of the tricuspid valve. BMJ Case Reports 2018: bcr-2018-225871.	Roachford OSE, Alleyne AT, Nelson KE (2022). Insights into the vaginal microbiome in a diverse group of women of African, Asian and European ancestries. PeerJ 10: e14449.	Ouarabi L, Drider D, Taminiau B, Daube G, Bendali F, Lucau-Danila A (2021). Vaginal Microbiota: Age Dynamic and Ethnic Particularities of Algerian Women. Microbial Ecology 82: 1020-1029.	Dunlop AL, Satten GA, Hu Y-J, Knight AK, Hill CC, Wright ML et al (2021). Vaginal Microbiome Composition in Early Pregnancy and Risk of Spontaneous Preterm and Early Term Birth Among African American Women. Frontiers in Cellular and Infection Microbiology 11.
Atopobium parvulum								IBS-Enriched	Li et al., 2024										IBS-Enriched				Enriched in disease	1	Facultative anaerobe	Yes		Oral cavity	HMP1	1.25094e-05	0.00258968	9.15265e-05	3.59133e-05	207.019	0.0632911	0.772836	0.0726496	0.038835	NA	NA	NA	NA	Yes		Cobo F, Pérez-Carrasco V, García-Salcedo JA, Navarro-Marí JM (2022). An uncommon case of bacteremia caused by Lancefieldella parvula in an oncological patient. Anaerobe 78: 102661.	Jiménez N, Santamaría L, Esteban-Torres M, de las Rivas B, Muñoz R (2014). Contribution of a tannase from Atopobium parvulum DSM 20469T in the oral processing of food tannins. Food Research International 62: 397-402.
Atopobium rimae	Lancefieldella rimae; Lactobacillus rimae											COVID severity-positive	Li et al., 2023								COVID severity-positive		Enriched in disease	1	Obligate anaerobe	Yes		Oral cavity	HMP1	0	8.13289e-05	0	7.49191e-07	Oral	0	0.289913	0	0.00323625	NA	NA	NA	NA	Yes		Chung H-Y, Sung H, Lee M-Y, Yoon NS, Lee SG, Suh D-J et al (2007). A Case of Bacteremia by Atopobium rimae in a Patient with Liver Cirrhosis. Ann Lab Med 27: 351-354.	Kumar P, Griffen A, Barton J, Paster B, Moeschberger M, Leys E (2003). New bacterial species associated with chronic periodontitis. Journal of dental research 82: 338-344.	Ribeiro AC, Matarazzo F, Faveri M, Zezell DM, Mayer MPA (2011). Exploring Bacterial Diversity of Endodontic Microbiota by Cloning and Sequencing 16S rRNA. Journal of Endodontics 37: 922-926.
Bacillus cereus												COVID severity-positive	Li et al., 2023								COVID severity-positive		Enriched in disease	1	Facultative anaerobe	Yes		Food origin	NCBI, Sabri et al. 2021, Bottone 2010										NA	NA	NA	NA		250 Food, 826 Environment, 48 Blood or Clinical Environment, 32 Gut, 6 Clinical sample, 3 Eye, 2 Skin, 1 Oral, 266 NA, 10 Other	Sabri A, Cavalieri S, Ahmad F, Martin S, Abushattal A (2021). Bacillus cereus Bacteremia: An Unusual Case Following Food Poisoning. American Journal of Clinical Pathology 156: S132-S133.	Akamatsu R, Suzuki M, Okinaka K, Sasahara T, Yamane K, Suzuki S et al (2019). Novel Sequence Type in Bacillus cereus Strains Associated with Nosocomial Infections and Bacteremia, Japan. Emerg Infect Dis 25: 883-890.	Bottone Edward J (2010). Bacillus cereus, a Volatile Human Pathogen. Clinical Microbiology Reviews 23: 382-398.	Cormontagne D, Rigourd V, Vidic J, Rizzotto F, Bille E, Ramarao N (2021). Bacillus cereus Induces Severe Infections in Preterm Neonates: Implication at the Hospital and Human Milk Bank Level. Toxins.	Akamatsu R, Suzuki M, Okinaka K, Sasahara T, Yamane K, Suzuki S et al (2019). Novel Sequence Type in Bacillus cereus Strains Associated with Nosocomial Infections and Bacteremia, Japan. Emerg Infect Dis 25: 883-890.
Bacteroides barnesiae	Phocaeicola barnesiae							IBS-Enriched	Li et al., 2024										IBS-Enriched				Enriched in disease	1	Obligate anaerobe			Gut	NCBI, Lan et al. 2006										NA	NA	NA	NA		9 Gut	Lan PTN, Sakamoto M, Sakata S, Benno Y (2006). Bacteroides barnesiae sp. nov., Bacteroides salanitronis sp. nov. and Bacteroides gallinarum sp. nov., isolated from chicken caecum. International Journal of Systematic and Evolutionary Microbiology 56: 2853-2859.	Otaru N, Ye K, Mujezinovic D, Berchtold L, Constancias F, Cornejo FA et al (2021). GABA Production by Human Intestinal Bacteroides spp.: Prevalence, Regulation, and Role in Acid Stress Tolerance. Frontiers in Microbiology 12.	Jacobs JP, Lagishetty V, Hauer MC, Labus JS, Dong TS, Toma R et al (2023). Multi-omics profiles of the intestinal microbiome in irritable bowel syndrome and its bowel habit subtypes. Microbiome 11: 5.
Bacteroides caccae												COVID severity-positive; COVID-Enriched	Li et al., 2023; Cheng et al., 2022								COVID severity-positive; COVID-Enriched		Enriched in disease	1	Obligate anaerobe	Yes		Gut	HMP1	0.0347177	3.93912e-05	0.000602067	0.000359686	0.00113461	0.647378	0.111199	0.0854701	0.12945	0.563419	0.898737	0.597586	1.22001			Yang Y, Zhang Q, Hu H, Zhang W, Lu T (2021). Bloodstream infection caused by Bacteroides caccae in a patient with renal hypertension: a case report. Journal of International Medical Research 49: 03000605211047277.
Bacteroides dorei	Phocaeicola dorei											COVID severity-negative	Li et al., 2023								COVID severity-negative		Depelted in disease	1	Obligate anaerobe	Yes		Gut	HMP1	0.0258694	0.000100496	7.32175e-05	0.00080173	0.00388475	0.750452	0.138999	0.0811966	0.122977	NA	NA	0.486922	3.74504			Cobo F, Pérez-Carrasco V, Rodríguez-Guerrero E, Sampedro A, Rodríguez-Granger J, García-Salcedo JA et al (2022). Misidentification of Phocaeicola (Bacteroides) dorei in two patients with bacteremia. Anaerobe 75: 102544.
Bacteroides faecis								IBS-Depleted	Li et al., 2024			COVID severity-negative	Li et al., 2023						IBS-Depleted		COVID severity-negative		Depelted in disease	2	Obligate anaerobe	Yes		Gut	HMP1	0.00554186	2.09468e-06	0.000134772	9.5343e-06	0.000377974	0.423146	0.0206513	0.034188	0.0161812	0.158508	0.21109	0.169014	0.180066			Kaeuffer C, Ruge T, Diancourt L, Romain B, Ruch Y, Jaulhac B et al (2021). First Case of Bacteraemia Due to Carbapenem-Resistant Bacteroides faecis. Antibiotics.
Bacteroides fragilis		CRC-Enriched	Thomas et al., 2019; Avuthu et al., 2022			UC-Enriched	Ravichandar et al., 2022									CRC-Enriched		UC-Enriched					Enriched in disease	2	Obligate anaerobe	Yes		Gut	HMP1	0.0115304	3.16172e-05	3.9735e-06	0.000159652	0.00274208	0.584087	0.0397141	0.025641	0.0582524	0.420472	1.11578	0.307847	0.490206			Elsaghir H, Reddivari AKR (2022). Bacteroides fragilis. StatPearls [Internet]. StatPearls Publishing.	Martin T, Aziz H (2009). Bacteroides fragilis: a case study of bacteremia and septic arthritis. Clin Lab Sci 22: 131-135.	Smith CJ, Rocha ER, Paster BJ (2006). The Medically Important Bacteroides spp. in Health and Disease. In: Dworkin M, Falkow S, Rosenberg E, Schleifer K-H, Stackebrandt E (eds). The Prokaryotes: Volume 7: Proteobacteria: Delta, Epsilon Subclass. Springer New York: New York, NY. pp 381-427.
Bacteroides ovatus												COVID severity-positive	Li et al., 2023								COVID severity-positive		Enriched in disease	1	Obligate anaerobe	Yes		Gut	HMP1	0.0729516	0.000157317	0.00140331	0.000936897	0.00215646	0.943942	0.286736	0.239316	0.268608	0.684001	0.920092	0.653924	0.994879			Nori P, Cowman K, Chen V, Bartash R, Szymczak W, Madaline T et al (2021). Bacterial and fungal coinfections in COVID-19 patients hospitalized during the New York City pandemic surge. Infection Control & Hospital Epidemiology 42: 84-88. | Zhang M, Chekan JR, Dodd D, Hong P-Y, Radlinski L, Revindran V et al (2014). Xylan utilization in human gut commensal bacteria is orchestrated by unique modular …	Liappis AP, Roberts AD, Simon GL, Schwartz AM (2003). Thrombosis and Infection: A Case of Transient Anti-Cardiolipin Antibody Associated with Pylephlebitis. The American Journal of the Medical Sciences 325: 365-368.
Bacteroides rodentium												COVID severity-negative	Li et al., 2023								COVID severity-negative		Depelted in disease	1	Obligate anaerobe			Gut	NCBI, Kitahara et al. 2011										NA	NA	NA	NA		1 Gut, 1 NA	Kitahara M, Tsuchida S, Kawasumi K, Amao H, Sakamoto M, Benno Y et al (2011). Bacteroides chinchillae sp. nov. and Bacteroides rodentium sp. nov., isolated from chinchilla (Chinchilla lanigera) faeces. International Journal of Systematic and Evolutionary Microbiology 61: 877-881.	Lin YT, Lin TY, Hung SC, Liu PY, Wu PH, Chuang YS et al (2021). Anti-Acid Drug Treatment Induces Changes in the Gut Microbiome Composition of Hemodialysis Patients. Microorganisms 9.
Bacteroides stercoris												COVID severity-negative	Li et al., 2023								COVID severity-negative		Depelted in disease	1	Obligate anaerobe			Gut	HMP1	0.0588562	0.000128065	0.000408974	0.00131912	0.0021759	0.661844	0.189833	0.123932	0.174757	0.410385	1.54356	0.422535	1.99459			Gaundal L, Myhrstad MCW, Rud I, Gjøvaag T, Byfuglien MG, Retterstøl K et al (2022). Gut microbiota is associated with dietary intake and metabolic markers in healthy individuals. Food &amp; Nutrition Research 66.
Bacteroides uniformis														Multiple_Disease_Enriched	Ghosh et al., 2022							Multiple_Disease_Enriched	Enriched in disease	1	Facultative anaerobe			Gut	HMP1	0.074259	0.000201439	0.000694074	0.00188995	0.00271266	0.920434	0.316918	0.282051	0.275081	0.800829	4.61451	0.816901	6.63235			Morita H, Kano C, Ishii C, Kagata N, Ishikawa T, Hirayama A et al Bacteroides uniformis and its preferred substrate, α-cyclodextrin, enhance endurance exercise performance in mice and human males. Science Advances 9: eadd2120.	Gauffin Cano P, Santacruz A, Moya Á, Sanz Y (2012). Bacteroides uniformis CECT 7771 Ameliorates Metabolic and Immunological Dysfunction in Mice with High-Fat-Diet Induced Obesity. PLOS ONE 7: e41079.	Lu Z, Imlay JA (2021). When anaerobes encounter oxygen: mechanisms of oxygen toxicity, tolerance and defence. Nature Reviews Microbiology 19: 774-785.
Barnesiella intestinihominis				CD-Depleted	Ravichandar et al., 2022									Multiple_Disease_Depleted	Ghosh et al., 2022		CD-Depleted					Multiple_Disease_Depleted	Depelted in disease	2	Obligate anaerobe			Gut	HMP1	0.0167666	2.81299e-05	0.000492831	8.99466e-05	0.00167773	0.435805	0.0492454	0.0598291	0.0582524	0.515796	0.690862	0.480885	0.854557			Morotomi M, Nagai F, Sakon H, Tanaka R (2008). Dialister succinatiphilus sp. nov. and Barnesiella intestinihominis sp. nov., isolated from human faeces. International Journal of Systematic and Evolutionary Microbiology 58: 2716-2720.
Bifidobacterium adolescentis										PDAC-Depleted	Nagata et al., 2022	COVID-Depleted	Cheng et al., 2022							PDAC-Depleted	COVID-Depleted		Depelted in disease	2	Obligate anaerobe			Gut	HMP1	0.00271436	8.25894e-07	3.07692e-07	1.5446e-05	0.000304269	0.506329	0.00794281	0.00854701	0.02589	0.567251	2.49307	0.321932	0.465497			Duranti S, Ruiz L, Lugli GA, Tames H, Milani C, Mancabelli L et al (2020). Bifidobacterium adolescentis as a key member of the human gut microbiota in the production of GABA. Scientific Reports 10: 14112.	Shimamura S, Abe F, Ishibashi N, Miyakawa H, Yaeshima T, Araya T et al (1992). Relationship between oxygen sensitivity and oxygen metabolism of Bifidobacterium species. Journal of Dairy Science 75: 3296-3306.
Bifidobacterium animalis				CD-Enriched	Ravichandar et al., 2022			IBS-Enriched	Li et al., 2024								CD-Enriched		IBS-Enriched				Enriched in disease	2	Facultative anaerobe	Yes		Food origin, Gut	HMP1, ExperimentHub, NCBI	2.61863e-06	5.81652e-07	0	1.08388e-05	0.222121	0.0162749	0.00238284	0	0.00323625	0.116906	0.0931316	0.0482897	0.00221175	Yes	94 Gut, 14 Food, 6 Probitic products, 3 Milk, 2 Blood, 1 Sewage, 34 NA	Esaiassen E, Hjerde E, Cavanagh Jorunn P, Simonsen Gunnar S, Klingenberg C (2017). Bifidobacterium Bacteremia: Clinical Characteristics and a Genomic Approach To Assess Pathogenicity. Journal of Clinical Microbiology 55: 2234-2248.
Bifidobacterium breve		CRC-Depleted	Liu et al., 2022	CD-Enriched	Ravichandar et al., 2022							COVID severity-positive	Li et al., 2023			CRC-Depleted	CD-Enriched				COVID severity-positive		Inconsistent across diseases	Inconsistent across diseases	Facultative anaerobe			Vagina, Gut	HMP1, ExperimentHub, NCBI, O'Callaghan and van Sinderen 2016	9.12676e-06	0	0.00989523	0	0	0.0198915	0	0.042735	0	0.128323	1.6636	0.0160966	0.00355286	Yes	163 Gut, 23 Vagina, 9 Urine, 6 Human milk, 5 Food, 2 Blood, 20 Environmet, 43 NA	Shimamura S, Abe F, Ishibashi N, Miyakawa H, Yaeshima T, Araya T et al (1992). Relationship between oxygen sensitivity and oxygen metabolism of Bifidobacterium species. Journal of Dairy Science 75: 3296-3306.	Esaiassen E, Hjerde E, Cavanagh Jorunn P, Simonsen Gunnar S, Klingenberg C (2017). Bifidobacterium Bacteremia: Clinical Characteristics and a Genomic Approach To Assess Pathogenicity. Journal of Clinical Microbiology 55: 2234-2248.	Chaban B, Links MG, Jayaprakash TP, Wagner EC, Bourque DK, Lohn Z et al (2014). Characterization of the vaginal microbiota of healthy Canadian women through the menstrual cycle. Microbiome 2: 23.	O'Callaghan A, van Sinderen D (2016). Bifidobacteria and Their Role as Members of the Human Gut Microbiota. Front Microbiol 7: 925.
Bifidobacterium catenulatum		CRC-Depleted	Thomas et al., 2019; Avuthu et al., 2022													CRC-Depleted							Depelted in disease	1	Obligate anaerobe			Gut	HMP1	2.55282e-05	0	0	2.589e-09	0	0.0922242	0	0	0.00323625	0.163043	0.212968	0.0160966	0.00149038			Zha H, Fang D-Q, van der Reis A, Chang K, Yang L-Y, Xie J-J et al (2020). Vital members in the gut microbiotas altered by two probiotic Bifidobacterium strains against liver damage in rats. BMC Microbiology 20: 144.
Bifidobacterium choerinum												COVID severity-negative	Li et al., 2023								COVID severity-negative		Depelted in disease	1	Facultative anaerobe			Gut	NCBI, Scardovi et al. 1979, Jung et al. 2018										7.81983e-05	1.78683e-06	NA	NA		4 Gut, 1 NA	Scardovi V, Trovatelli LD, Biavati B, Zani G (1979). Bifidobacterium cuniculi, Bifidobacterium choerinum, Bifidobacterium boum, and Bifidobacterium pseudocatenulatum. International Journal of Systematic and Evolutionary Microbiology 29: 291-311.	Jung D-H, Chung W-H, Seo D-H, Nam Y-D, Yoon S, Park C-S (2018). Complete genome sequence of Bifidobacterium choerinum FMB-1, a resistant starch-degrading bacterium. Journal of Biotechnology 274: 28-32.
Bifidobacterium dentium				CD-Enriched	Ravichandar et al., 2022	UC-Enriched	Ravichandar et al., 2022					COVID severity-positive	Li et al., 2023				CD-Enriched	UC-Enriched			COVID severity-positive		Enriched in disease	3	Obligate anaerobe	Yes		Oral cavity, Gut, Vagina	HMP1, HOMD, ExperimentHub	2.49367e-07	2.34818e-05	0.0020622	0	94.1656	0.0108499	0.0182685	0.017094	0	0.125117	0.279222	0.00804829	0.00252018	Yes		Weber E, Reynaud Q, Suy F, Gagneux-Brunon A, Carricajo A, Guillot A et al (2015). Bifidobacterium Species Bacteremia: Risk Factors in Adults and Infants. Clinical Infectious Diseases 61: 482-484.	Ventura M, Turroni F, Zomer A, Foroni E, Giubellini V, Bottacini F et al (2009). The Bifidobacterium dentium Bd1 Genome Sequence Reflects Its Genetic Adaptation to the Human Oral Cavity. PLOS Genetics 5: e1000785.	Bourne KA, Beebe JL, Lue YA, Ellner PD (1978). Bacteremia due to Bifidobacterium, Eubacterium or Lactobacillus; twenty-one cases and review of the literature. Yale J Biol Med 51: 505-512.	Manome A, Abiko Y, Kawashima J, Washio J, Fukumoto S, Takahashi N (2019). Acidogenic Potential of Oral Bifidobacterium and Its High Fluoride Tolerance. Frontiers in Microbiology 10.
Bifidobacterium longum										PDAC-Depleted	Nagata et al., 2022									PDAC-Depleted			Depelted in disease	1	Facultative anaerobe	Yes		Gut	HMP1	0.00295245	3.21183e-05	0.000218163	3.72961e-05	0.0108785	0.629295	0.0643368	0.025641	0.0161812	0.747576	3.67761	0.390342	0.305823			Shimamura S, Abe F, Ishibashi N, Miyakawa H, Yaeshima T, Araya T et al (1992). Relationship between oxygen sensitivity and oxygen metabolism of Bifidobacterium species. Journal of Dairy Science 75: 3296-3306.	Esaiassen E, Hjerde E, Cavanagh Jorunn P, Simonsen Gunnar S, Klingenberg C (2017). Bifidobacterium Bacteremia: Clinical Characteristics and a Genomic Approach To Assess Pathogenicity. Journal of Clinical Microbiology 55: 2234-2248.	Manome A, Abiko Y, Kawashima J, Washio J, Fukumoto S, Takahashi N (2019). Acidogenic Potential of Oral Bifidobacterium and Its High Fluoride Tolerance. Frontiers in Microbiology 10.	Weber E, Reynaud Q, Suy F, Gagneux-Brunon A, Carricajo A, Guillot A et al (2015). Bifidobacterium Species Bacteremia: Risk Factors in Adults and Infants. Clinical Infectious Diseases 61: 482-484.
Bifidobacterium pseudocatenulatum												COVID severity-negative	Li et al., 2023								COVID severity-negative		Depelted in disease	1	Obligate anaerobe	Yes		Gut	HMP1	0.000270427	0	0	4.20712e-09	0	0.191682	0	0	0.00323625	0.327338	0.697571	0.148893	0.0660996			Chen Y, Yang B, Stanton C, Ross RP, Zhao J, Zhang H et al (2021). Bifidobacterium pseudocatenulatum Ameliorates DSS-Induced Colitis by Maintaining Intestinal Mechanical Barrier, Blocking Proinflammatory Cytokines, Inhibiting TLR4/NF-κB Signaling, and Altering Gut Microbiota. Journal of Agricultural and Food Chemistry 69: 1496-1512.	Lee Y-M, Kim YJ (2022). Two cases of bacteremic pneumonia caused by Bifidobacterium species. Anaerobe 73: 102483.	Park S, Lee D, An H, Cha M, Baek E, Kim J et al (2011). Phenotypic and genotypic characterization of Bifidobacterium isolates from healthy adult Koreans. Iranian Journal of Biotechnology 9: 173-179.	Ventura M, van Sinderen D, Fitzgerald GF, Zink R (2004). Insights into the taxonomy, genetics and physiology of bifidobacteria. Antonie Van Leeuwenhoek 86: 205-223.
Bifidobacterium ruminantium												COVID severity-negative	Li et al., 2023								COVID severity-negative		Depelted in disease	1	Obligate anaerobe			Gut	NCBI, BIAVATI and MATTARELLI, 1991										0.00695965	0.00595713	NA	NA		6 Gut, 1 NA	BIAVATI B, MATTARELLI P (1991). Bifidobacterium ruminantium sp. nov. and Bifidobacterium merycicum sp. nov. from the Rumens of Cattle. International Journal of Systematic and Evolutionary Microbiology 41: 163-168.
Blautia coccoides	Clostridium coccoides			CD-Enriched	Ravichandar et al., 2022												CD-Enriched						Enriched in disease	1	Obligate anaerobe	Yes		Gut	NCBI, ExperimentHub, Liu et al. 2021										0.0384736	0.00350875	NA	NA		3 Gut, 1 NA	Liu X, Mao B, Gu J, Wu J, Cui S, Wang G et al (2021). Blautia—a new functional genus with potential probiotic properties? Gut Microbes 13: 1875796.	Badri M, Nilson B, Ragnarsson S, Senneby E, Rasmussen M (2019). Clinical and microbiological features of bacteraemia with Gram-positive anaerobic cocci: a population-based retrospective study. Clinical Microbiology and Infection 25: 760.e761-760.e766.	Payen M, Nicolis I, Robin M, Michonneau D, Delannoye J, Mayeur C et al (2020). Functional and phylogenetic alterations in gut microbiome are linked to graft-versus-host disease severity. Blood Advances 4: 1824-1832.
Blautia faecis												COVID severity-negative	Li et al., 2023								COVID severity-negative		Depelted in disease	1	Obligate anaerobe			Gut	NCBI, Liu et al. 2021, Park et al. 2013										NA	NA	NA	NA		17 Gut	Liu X, Mao B, Gu J, Wu J, Cui S, Wang G et al (2021). Blautia—a new functional genus with potential probiotic properties? Gut Microbes 13: 1875796.	Verstraeten S, Sencio V, Raise A, Huillet E, Layec S, Deruyter L et al (2022). Description of a Newly Isolated Blautia faecis Strain and Its Benefit in Mouse Models of Post-Influenza Secondary Enteric and Pulmonary Infections. Nutrients.	Park S-K, Kim M-S, Bae J-W (2013). Blautia faecis sp. nov., isolated from human faeces. International Journal of Systematic and Evolutionary Microbiology 63: 599-603.
Blautia glucerasea								IBS-Enriched	Li et al., 2024										IBS-Enriched				Enriched in disease	1	Obligate anaerobe			Gut	NCBI, Liu et al. 2021										NA	NA	NA	NA		9 Gut	Liu X, Mao B, Gu J, Wu J, Cui S, Wang G et al (2021). Blautia—a new functional genus with potential probiotic properties? Gut Microbes 13: 1875796.
Blautia hansenii				CD-Enriched	Ravichandar et al., 2022	UC-Enriched	Ravichandar et al., 2022	IBS-Enriched	Li et al., 2024								CD-Enriched	UC-Enriched	IBS-Enriched				Enriched in disease	3	Obligate anaerobe			Gut	HMP1, ExperimentHub, AGP, NCBI	3.1736e-07	0	0	0	0	0.0108499	0	0	0	0.0346419	0.00884901	0.0160966	0.00106905		7 Gut	Liu X, Mao B, Gu J, Wu J, Cui S, Wang G et al (2021). Blautia—a new functional genus with potential probiotic properties? Gut Microbes 13: 1875796.
Blautia hominis				CD-Enriched	Ravichandar et al., 2022												CD-Enriched						Enriched in disease	1	Obligate anaerobe			Gut	NCBI, Liu et al. 2021										NA	NA	NA	NA		2 Gut	Liu X, Mao B, Gu J, Wu J, Cui S, Wang G et al (2021). Blautia—a new functional genus with potential probiotic properties? Gut Microbes 13: 1875796.	Shin N-R, Kang W, Tak EJ, Hyun D-W, Kim PS, Kim HS et al (2018). Blautia hominis sp. nov., isolated from human faeces. International Journal of Systematic and Evolutionary Microbiology 68: 1059-1064.
Blautia hydrogenotrophica				CD-Enriched	Ravichandar et al., 2022	UC-Enriched	Ravichandar et al., 2022										CD-Enriched	UC-Enriched					Enriched in disease	2	Obligate anaerobe			Gut	HMP1	5.26966e-05	0	0	0	0	0.267631	0	0	0	0.0986081	0.00850644	0.0382294	0.000904588			Liu X, Mao B, Gu J, Wu J, Cui S, Wang G et al (2021). Blautia—a new functional genus with potential probiotic properties? Gut Microbes 13: 1875796.
Blautia luti	Ruminococcus luti											COVID severity-negative	Li et al., 2023								COVID severity-negative		Depelted in disease	1	Obligate anaerobe			Gut	NCBI, Ortiz Rodrigo et al. 2020										NA	NA	NA	NA		6 Gut, 1 NA	Liu X, Mao B, Gu J, Wu J, Cui S, Wang G et al (2021). Blautia—a new functional genus with potential probiotic properties? Gut Microbes 13: 1875796.	Ortiz Rodrigo L, Melis-Arcos F, Covarrubias Paulo C, Ugalde Juan A, Apte Zachary S, Pérez-Donoso J et al (2020). Draft Genome Sequence of Blautia luti DSM 14534T, Isolated from Human Stool. Microbiology Resource Announcements 9: 10.1128/mra.00088-00020.	Touyama M, Jin JS, Kibe R, Hayashi H, Benno Y (2015). Quantification of Blautia wexlerae and Blautia luti in human faeces by real-time PCR using specific primers. Beneficial Microbes 6: 583-590.
Blautia massiliensis				CD-Depleted	Ravichandar et al., 2022	UC-Depleted	Ravichandar et al., 2022										CD-Depleted	UC-Depleted					Depelted in disease	2	Obligate anaerobe			Gut	NCBI, Durand et al. 2017										NA	NA	NA	NA		46 Gut, 1 NA	Liu X, Mao B, Gu J, Wu J, Cui S, Wang G et al (2021). Blautia—a new functional genus with potential probiotic properties? Gut Microbes 13: 1875796.	Durand GA, Pham T, Ndongo S, Traore SI, Dubourg G, Lagier J-C et al (2017). Blautia massiliensis sp. nov., isolated from a fresh human fecal sample and emended description of the genus Blautia. Anaerobe 43: 47-55.
Blautia obeum	Ruminococcus obeum			CD-Depleted	Ravichandar et al., 2022									Multiple_Disease_Depleted	Ghosh et al., 2022		CD-Depleted					Multiple_Disease_Depleted	Depelted in disease	2	Obligate anaerobe			Gut	HMP1	0.000764028	3.94678e-07	3.10855e-06	1.8123e-06	0.000516575	0.922242	0.00555997	0.0128205	0.00970874	0.698155	0.502029	0.555332	0.210007			Liu X, Mao B, Gu J, Wu J, Cui S, Wang G et al (2021). Blautia—a new functional genus with potential probiotic properties? Gut Microbes 13: 1875796.
Blautia wexlerae								IBS-Enriched	Li et al., 2024										IBS-Enriched				Enriched in disease	1	Obligate anaerobe			Gut	NCBI, ExperimentHub, AGP										0.765718	0.589785	0.599598	0.250612		145 Gut	Liu X, Mao B, Gu J, Wu J, Cui S, Wang G et al (2021). Blautia—a new functional genus with potential probiotic properties? Gut Microbes 13: 1875796.
Bulleidia extructa												COVID severity-positive	Li et al., 2023								COVID severity-positive		Enriched in disease	1	Obligate anaerobe			Oral cavity	HMP1	1.09584e-07	9.72528e-05	0	0	887.472	0.00904159	0.081811	0	0	NA	NA	NA	NA	Yes		Morgan MA, Goldstein EJC (2021). Bulleidia extructa: An underappreciated anaerobic pathogen. Anaerobe 69: 102339.	Posalski I, Morgan MA, Riley ME, Goldstein EJC (2021). Bulleidia extructa Prosthetic Hip Infection After a Dental Procedure: Potential Need for Prophylaxis. Clinical Infectious Diseases 73: e849-e850.
Burkholderiales bacterium 1_1_47		CRC-Depleted	Avuthu et al., 2022													CRC-Depleted							Depelted in disease	1	Facultative anaerobe			Gut	HMP1	0.00120557	8.82049e-07	0	1.16505e-07	0.000731643	0.616637	0.00635425	0	0.00970874	NA	NA	NA	NA			Zeng Peipei ZTDLGUOHFYHLLIH (2021). Analysis on changes of gut microbiota in children with autism spectrum disorder based on high-throughput sequencing. Laboratory Medicine 36: 153-161.	https://biocyc.org/BBAC469610-HMP/organism-summary?object=BBAC469610-HMP
Butyricicoccus pullicaecorum				CD-Enriched	Ravichandar et al., 2022	UC-Enriched	Ravichandar et al., 2022										CD-Enriched	UC-Enriched					Enriched in disease	2	Obligate anaerobe			Gut	HMP1, NCBI	8.80108e-07	0	0	0	0	0.0271248	0	0	0	0.0151705	0.00180275	0.00804829	0.000248089		18 Gut, 2 NA	Eeckhaut V, Wang J, Van Parys A, Haesebrouck F, Joossens M, Falony G et al (2016). The Probiotic Butyricicoccus pullicaecorum Reduces Feed Conversion and Protects from Potentially Harmful Intestinal Microorganisms and Necrotic Enteritis in Broilers. Frontiers in Microbiology 7.	Geirnaert A, Steyaert A, Eeckhaut V, Debruyne B, Arends JBA, Van Immerseel F et al (2014). Butyricicoccus pullicaecorum, a butyrate producer with probiotic potential, is intrinsically tolerant to stomach and small intestine conditions. Anaerobe 30: 70-74.
Butyricimonas faecalis		CRC-Enriched	Liu et al., 2022													CRC-Enriched							Enriched in disease	1	Obligate anaerobe			Gut	NCBI, Le Roy et al., 2019										NA	NA	NA	NA		2 Gut	Le Roy T, Van der Smissen P, Paquot A, Delzenne N, Muccioli GG, Collet J-F et al (2019). Butyricimonas faecalis sp. nov., isolated from human faeces and emended description of the genus Butyricimonas. International Journal of Systematic and Evolutionary Microbiology 69: 833-838.
Campylobacter concisus								IBS-Enriched	Li et al., 2024										IBS-Enriched				Enriched in disease	1	Facultative anaerobe	Yes		Oral cavity	HMP1	1.94293e-05	0.00477401	7.6459e-05	3.78343e-05	245.712	0.0614828	0.911041	0.0726496	0.0453074	0.0199406	0.00104747	NA	NA	Yes		Liu F, Ma R, Wang Y, Zhang L (2018). The Clinical Importance of Campylobacter concisus and Other Human Hosted Campylobacter Species. Frontiers in Cellular and Infection Microbiology 8.	Vandamme P, Falsen E, Pot B, Hoste B, Kersters K, De Ley J (1989). Identification of EF group 22 campylobacters from gastroenteritis cases as Campylobacter concisus. Journal of Clinical Microbiology 27: 1775-1781.
Catabacter hongkongensis	Christensenella hongkongensis											COVID severity-positive	Li et al., 2023								COVID severity-positive		Enriched in disease	1	Obligate anaerobe	Yes		Gut	ExperimentHub, Rajilić-Stojanović and de Vos 2014										0.0466062	0.000878251	NA	NA		2 Blood, 1 NA	Lau Susanna KP, Fan Rachel YY, Lo H-W, Ng Ricky HY, Wong Samson SY, Li Iris WS et al (2012). High Mortality Associated with Catabacter hongkongensis Bacteremia. Journal of Clinical Microbiology 50: 2239-2243.	Cabrol M, Rammaert B, Plouzeau C, Burucoa C, Pichon M (2021). Phylogeny of Catabacter hongkongensis Strains Responsible for Bacteremia Is Not Associated with Clinical Outcomes or Therapeutic Efficacy. Diseases.	Elsendoorn A, Robert R, Culos A, Roblot F, Burucoa C (2011). Catabacter hongkongensis bacteremia with fatal septic shock. Emerging Infectious Diseases 17: 1330.	Torri A, Delbianco F, Baccarini F, Fusari M, Bertini S, Congestrì F et al (2016). First report of sepsis due to Catabacter hongkongensis in an Italian patient. New Microbes and New Infections 9: 54-55.	Rajilić-Stojanović M, de Vos WM (2014). The first 1000 cultured species of the human gastrointestinal microbiota. FEMS Microbiology Reviews 38: 996-1047.
Catenibacterium mitsuokai														Multiple_Disease_Depleted	Ghosh et al., 2022							Multiple_Disease_Depleted	Depelted in disease	1	Obligate anaerobe			Gut	HMP1	0.000149267	1.18348e-08	2.6188e-06	1.65049e-07	7.92859e-05	0.0632911	0.000794281	0.00854701	0.00323625	0.156475	0.143428	0.0865191	0.0999216			Kageyama A, Benno Y (2000). Catenibacterium mitsuokai gen. nov., sp. nov., a gram-positive anaerobic bacterium isolated from human faeces. International Journal of Systematic and Evolutionary Microbiology 50: 1595-1599.
Cellulosilyticum sp. WCF-2	Cellulosilyticum lentocellum	CRC-Depleted	Liu et al., 2022													CRC-Depleted							Depelted in disease	1	Obligate anaerobe			Gut	NCBI, Heo et al. 2019										0.00148577	0.00144113	0.00201207	2.95573e-05		1 Gut	Heo J, You J, Park I, Han B-H, Kwon S-W, Ahn J-H (2019). Complete genome sequence of Celluosilyticum lentocellum WCF-2 isolated from cow dung. The Microbiological Society of Korea 55: 313-315.
Christensenella minuta												COVID severity-positive	Li et al., 2023								COVID severity-positive		Enriched in disease	1	Obligate anaerobe			Gut	NCBI, ExperimentHub										0.0659994	0.00145444	0.00201207	1.16901e-05		7 Gut, Rosa et al. 2017	Alonso BL, Irigoyen von Sierakowski A, Sáez Nieto JA, Rosel AB (2017). First report of human infection by Christensenella minuta, a gram-negative, strickly anaerobic rod that inhabits the human intestine. Anaerobe 44: 124-125.	Yang Y, Gu H, Sun Q, Wang J (2018). Effects of Christensenella minuta lipopolysaccharide on RAW 264.7 macrophages activation. Microbial Pathogenesis 125: 411-417.	Rosa BA, Hallsworth-Pepin K, Martin J, Wollam A, Mitreva M (2017). Genome Sequence of Christensenella minuta DSM 22607T. Genome Announc 5.	Relizani K, Le Corf K, Kropp C, Martin-Rosique R, Kissi D, Déjean G et al (2022). Selection of a novel strain of Christensenella minuta as a future biotherapy for Crohn’s disease. Scientific Reports 12: 6017.	Ang W-S, Law JW, Letchumanan V, Hong KW, Wong SH, Ab Mutalib NS et al (2023). A Keystone Gut Bacterium Christensenella minuta&mdash;A Potential Biotherapeutic Agent for Obesity and Associated Metabolic Diseases. Foods.
Citrobacter freundii				CD-Enriched	Ravichandar et al., 2022												CD-Enriched						Enriched in disease	1	Facultative anaerobe	Yes		Gut	HMP1, ExperimentHub, AGP	4.50072e-06	5.55997e-10	0	1.86861e-06	0.000123535	0.0144665	0.000794281	0	0.00323625	0.0476228	0.103026	0.0704225	0.740754			Liu L-H, Wang N-Y, Wu AY-J, Lin C-C, Lee C-M, Liu C-P (2018). Citrobacter freundii bacteremia: Risk factors of mortality and prevalence of resistance genes. Journal of Microbiology, Immunology and Infection 51: 565-572.	Lee R, Choi S-M, Jo SJ, Lee J, Cho S-Y, Kim S-H et al (2019). Clinical Characteristics and Antimicrobial Susceptibility Trends in Citrobacter Bacteremia: An 11-Year Single-Center Experience. Infect Chemother 51: 1-9.
Cloacibacillus porcorum		CRC-Enriched	Liu et al., 2022													CRC-Enriched							Enriched in disease	1	Obligate anaerobe	Yes		Gut	NCBI, ExperimentHub, Wylensek et al. 2020										0.0348764	0.00264128	0.0140845	0.00251171		8 Gut, 1 NA	Domingo MC, Yansouni C, Gaudreau C, Lamothe F, Lévesque S, Tremblay C et al (2015). Cloacibacillus sp., a Potential Human Pathogen Associated with Bacteremia in Quebec and New Brunswick. Journal of Clinical Microbiology 53: 3380-3383.	Caro PL (2017). Efeito do treinamento físico sobre a microbiota intestinal e impactos nutricionais da caquexia associada ao câncer, Universidade de São Paulo.	Looft T, Levine UY, Stanton TB (2013). Cloacibacillus porcorum sp. nov., a mucin-degrading bacterium from the swine intestinal tract and emended description of the genus Cloacibacillus. International Journal of Systematic and Evolutionary Microbiology 63: 1960-1966.	Wylensek D, Hitch TCA, Riedel T, Afrizal A, Kumar N, Wortmann E et al (2020). A collection of bacterial isolates from the pig intestine reveals functional and taxonomic diversity. Nature Communications 11: 6389.
Clostridium aldenense	Enterocloster aldenensis							IBS-Enriched	Li et al., 2024										IBS-Enriched				Enriched in disease	1	Obligate anaerobe	Yes		Gut	NCBI, ExperimentHub										0.0826556	0.00235474	0.0120724	0.000125614		26 Gut, 2 NA	Williams OM, Brazier J, Peraino V, Goldstein EJC (2010). A review of three cases of Clostridium aldenense bacteremia. Anaerobe 16: 475-477.	Wells CL, Wilkins TD (1996). Clostridia: sporeforming anaerobic bacilli. Medical Microbiology 4th edition.
Clostridium asparagiforme	Enterocloster asparagiformis			CD-Enriched	Ravichandar et al., 2022			IBS-Enriched	Li et al., 2024			COVID severity-negative	Li et al., 2023				CD-Enriched		IBS-Enriched		COVID severity-negative		Inconsistent across diseases	Inconsistent across diseases	Obligate anaerobe			Gut	HMP1	4.51732e-05	7.14853e-09	0	0	0.000158247	0.34358	0.000794281	0	0	NA	NA	0.056338	0.0016169			Mohan R, Namsolleck P, Lawson PA, Osterhoff M, Collins MD, Alpert C-A et al (2006). Clostridium asparagiforme sp. nov., isolated from a human faecal sample. Systematic and Applied Microbiology 29: 292-299.
Clostridium bolteae	Enterocloster bolteae	CRC-Enriched	Wirbel et al., 2019	CD-Enriched	Ravichandar et al., 2022					PDAC-Enriched	Nagata et al., 2022					CRC-Enriched	CD-Enriched			PDAC-Enriched			Enriched in disease	3	Obligate anaerobe	Yes		Gut	HMP1	0.000864503	1.72359e-08	0	0	1.99373e-05	0.488246	0.00158856	0	0	NA	NA	0.15493	0.012381			Sarasoja M, Nilson B, Wide D, Lindberg Å, Torisson G, Holm K (2022). Epidemiology, aetiology and clinical characteristics of clostridial bacteraemia: a 6-year population-based observational study of 386 patients. European Journal of Clinical Microbiology & Infectious Diseases 41: 1305-1314.	Daimon Y, Tanaka K, Watanabe K (2008). Epidemiological study on cigar-shaped clostridia isolated in a local Japanese general hospital. Kansenshogaku zasshi The Journal of the Japanese Association for Infectious Diseases 82: 205-212.	Dehoux P, Marvaud JC, Abouelleil A, Earl AM, Lambert T, Dauga C (2016). Comparative genomics of Clostridium bolteae and Clostridium clostridioforme reveals species-specific genomic properties and numerous putative antibiotic resistance determinants. BMC Genomics 17: 819.
Clostridium butyricum		CRC-Depleted	Liu et al., 2022													CRC-Depleted							Depelted in disease	1	Obligate anaerobe	Yes		Gut	NCBI, Stoeva et al. 2021, Ariyoshi et al. 2022, Cassir et al. 2016										0.009071	0.0131277	NA	NA		42 Gut, 17 NA, 9 environment, 5 botulism, 3 food, 2 upper digestive system of chicken	Shimura M, Mizuma M, Nakagawa K, Aoki S, Miura T, Takadate T et al (2021). Probiotic-related bacteremia after major hepatectomy for biliary cancer: a report of two cases. Surgical Case Reports 7: 133.	Stoeva MK, Garcia-So J, Justice N, Myers J, Tyagi S, Nemchek M et al (2021). Butyrate-producing human gut symbiont, Clostridium butyricum, and its role in health and disease. Gut Microbes 13: 1907272.	Ariyoshi T, Hagihara M, Takahashi M, Mikamo H (2022). Effect of Clostridium butyricum on Gastrointestinal Infections. Biomedicines.	Cassir N, Benamar S, La Scola B (2016). Clostridium butyricum: from beneficial to a new emerging pathogen. Clinical Microbiology and Infection 22: 37-45.
Clostridium cellulolyticum	Ruminiclostridium cellulolyticum											COVID severity-positive	Li et al., 2023								COVID severity-positive		Enriched in disease	1	Obligate anaerobe			Other	NCBI, Desvaux 2005										NA	NA	NA	NA		1 Environment	Desvaux M (2005). Clostridium cellulolyticum: model organism of mesophilic cellulolytic clostridia. FEMS Microbiology Reviews 29: 741-764.	Petitdemange E, Caillet F, Giallo J, Gaudin C (1984). Clostridium cellulolyticum sp. nov., a cellulolytic, mesophilic: species from decayed grass. International journal of systematic and evolutionary microbiology 34: 155-159.
Clostridium cellulosi												COVID severity-positive	Li et al., 2023								COVID severity-positive		Enriched in disease	1	Obligate anaerobe			Other	NCBI, He et al. 1991										NA	NA	NA	NA		2 Environment	He YL, Ding YF, Long YQ (1991). Two cellulolytic Clostridium species: Clostridium cellulosi sp. nov. and Clostridium cellulofermentans sp. nov. Int J Syst Bacteriol 41: 306-309.
Clostridium citroniae	Enterocloster citroniae	CRC-Enriched	Avuthu et al., 2022											Multiple_Disease_Enriched	Ghosh et al., 2022	CRC-Enriched						Multiple_Disease_Enriched	Enriched in disease	2	Obligate anaerobe	Yes		Gut	HMP1	2.31445e-05	0	0	0	0	0.291139	0	0	0	NA	NA	0.114688	0.00286581			Lee Y, Koh E-M, Kim M, Yong D, Lee Kj, Chong Y (2010). Two Cases of Clostridium citroniae Bacteremia in Cancer Patients. Korean Journal of Clinical Microbiology 13: 125.
Clostridium clostridioforme	Enterocloster clostridioformis	CRC-Enriched	Wirbel et al., 2019	CD-Enriched	Ravichandar et al., 2022			IBS-Enriched	Li et al., 2024	PDAC-Enriched	Nagata et al., 2022	COVID severity-positive	Li et al., 2023	Multiple_Disease_Enriched	Ghosh et al., 2022	CRC-Enriched	CD-Enriched		IBS-Enriched	PDAC-Enriched	COVID severity-positive	Multiple_Disease_Enriched	Enriched in disease	6	Obligate anaerobe	Yes	Opportunistic pathogen	Gut	HMP1	6.14148e-05	0	0	0	0	0.16094	0	0	0	NA	NA	0.0482897	0.00516455			Dehoux P, Marvaud JC, Abouelleil A, Earl AM, Lambert T, Dauga C (2016). Comparative genomics of Clostridium bolteae and Clostridium clostridioforme reveals species-specific genomic properties and numerous putative antibiotic resistance determinants. BMC Genomics 17: 819.	Stabler S, Titécat M, Duployez C, Wallet F, Loïez C, Bortolotti P et al (2020). Clinical relevance of Clostridium bacteremia: An 8-year retrospective study. Anaerobe 63: 102202.
Clostridium cocleatum	Thomasclavelia cocleata											COVID severity-negative	Li et al., 2023								COVID severity-negative		Depelted in disease	1	Obligate anaerobe			Gut	NCBI, Lawson et al. 2023										0.00046919	3.16156e-06	NA	NA		120 Gut	Boureau H, Decré D, Carlier JP, Guichet C, Bourlioux P (1993). Identification of a Clostridium cocleatum strain involved in an anti-Clostridium difficile barrier effect and determination of its mucin-degrading enzymes. Research in Microbiology 144: 405-410.	Lawson PA, Saavedra Perez L, Sankaranarayanan K (2023). Reclassification of Clostridium cocleatum, Clostridium ramosum, Clostridium spiroforme and Clostridium saccharogumia as Thomasclavelia cocleata gen. nov., comb. nov., Thomasclavelia ramosa comb. nov., gen. nov., Thomasclavelia spiroformis comb. nov. and Thomasclavelia saccharogumia comb. nov. International Journal of Systematic and Evolution…
Clostridium fimetarium												COVID severity-positive	Li et al., 2023								COVID severity-positive		Enriched in disease	1	Obligate anaerobe			Gut	NCBI, Kotsiurbenko et al. 1995										NA	NA	NA	NA		1 Gut	Sun M, Geng H, Bai J, Feng J, Xu N, Liu Y et al (2022). Characterization of cervical canal and vaginal bacteria in pregnant women with cervical incompetence. Frontiers in Microbiology 13.	Kotsiurbenko OR, Nozhevnikova AN, Osipov GA, Kostrikina NA, Lysenko AM (1995). [A new psychroactive bacterium, Clostridium fimentarium, isolated from cattle manure fermented at a low temperature]. Mikrobiologiia 64: 804-810.	Sierra S, Adam K, Gregory P, Emma W, Rio M, Natalie W et al (2022). Identification of pre-existing microbiome and metabolic vulnerabilities to escalation of oxycodone self-administration and identification of a causal role of short-chain fatty acids in addiction-like behaviors. bioRxiv: 2022.2007.2023.501268.
Clostridium hylemonae								IBS-Enriched	Li et al., 2024										IBS-Enriched				Enriched in disease	1	Obligate anaerobe			Gut	HMP1	2.10163e-06	0	0	0	0	0.0180832	0	0	0	0.00617767	0.000224839	NA	NA		6 Gut, 1 NA	Ridlon JM, Devendran S, Alves JM, Doden H, Wolf PG, Pereira GV et al (2020). The ‘in vivo lifestyle’ of bile acid 7α-dehydroxylating bacteria: comparative genomics, metatranscriptomic, and bile acid metabolomics analysis of a defined microbial community in gnotobiotic mice. Gut Microbes 11: 381-404.
Clostridium lavalense	Enterocloster lavalensis			CD-Enriched	Ravichandar et al., 2022			IBS-Enriched	Li et al., 2024			COVID-Enriched	Cheng et al., 2022				CD-Enriched		IBS-Enriched		COVID-Enriched		Enriched in disease	3	Obligate anaerobe	Yes		Gut	NCBI, ExperimentHub, AGP										0.14451	0.00588961	0.0965795	0.00468795		6 Gut, 2 NA	Garceau R, Bourque C, Thibault L, Côté J-C, Longtin J, Domingo M-C (2016). First Report of Clostridium lavalense Isolated in Human Blood Cultures. Canadian Journal of Infectious Diseases and Medical Microbiology 2016: 7231805.	Domingo M-C, Huletsky A, Boissinot M, Hélie M-C, Bernal A, Bernard KA et al (2009). Clostridium lavalense sp. nov., a glycopeptide-resistant species isolated from human faeces. International Journal of Systematic and Evolutionary Microbiology 59: 498-503.
Clostridium leptum		CRC-Enriched	Avuthu et al., 2022	CD-Depleted	Ravichandar et al., 2022											CRC-Enriched	CD-Depleted						Inconsistent across diseases	Inconsistent across diseases	Obligate anaerobe			Gut	HMP1	0.00125126	1.19936e-07	8.78205e-07	1.88673e-07	9.58522e-05	0.799277	0.000794281	0.00854701	0.00647249	0.445183	0.0402157	0.179074	0.0109293			Lim RRX, Park MA, Wong LH, Haldar S, Lim KJ, Nagarajan N et al (2022). Gut microbiome responses to dietary intervention with hypocholesterolemic vegetable oils. npj Biofilms and Microbiomes 8: 24.
Clostridium lituseburense	Romboutsia lituseburensis							IBS-Enriched	Li et al., 2024										IBS-Enriched				Enriched in disease	1	Obligate anaerobe			Gut	NCBI, Gerritsen et al. 2014										7.81983e-05	2.20519e-07	NA	NA		2 Gut, 2 NA	Million M, Armstrong N, Khelaifia S, Guilhot E, Richez M, Lagier J-C et al (2020). The Antioxidants Glutathione, Ascorbic Acid and Uric Acid Maintain Butyrate Production by Human Gut Clostridia in The Presence of Oxygen In Vitro. Scientific Reports 10: 7705.	Gerritsen J, Fuentes S, Grievink W, van Niftrik L, Tindall BJ, Timmerman HM et al (2014). Characterization of Romboutsia ilealis gen. nov., sp. nov., isolated from the gastro-intestinal tract of a rat, and proposal for the reclassification of five closely related members of the genus Clostridium into the genera Romboutsia gen. nov., Intestinibacter gen. nov., Terrisporobacter gen. nov. and Asacch…
Clostridium paraputrificum				CD-Enriched	Ravichandar et al., 2022												CD-Enriched						Enriched in disease	1	Obligate anaerobe	Yes		Gut	NCBI, ExperimentHub										0.0570066	0.0473266	0.0120724	0.00217386		24 Gut, 3 NA	Shinha T, Hadi C (2015). Clostridium paraputrificum Bacteremia Associated with Colonic Necrosis in a Patient with AIDS. Case Reports in Infectious Diseases 2015: 312919.	Stabler S, Titécat M, Duployez C, Wallet F, Loïez C, Bortolotti P et al (2020). Clinical relevance of Clostridium bacteremia: An 8-year retrospective study. Anaerobe 63: 102202.	Sarasoja M, Nilson B, Wide D, Lindberg Å, Torisson G, Holm K (2022). Epidemiology, aetiology and clinical characteristics of clostridial bacteraemia: a 6-year population-based observational study of 386 patients. European Journal of Clinical Microbiology & Infectious Diseases 41: 1305-1314.	Mostel Z, Hernandez A, Tatem L (2022). Clostridium paraputrificum bacteremia in a patient with presumptive complicated appendicitis: A case report. IDCases 27: e01361.
Clostridium perfringens						UC-Enriched	Ravichandar et al., 2022											UC-Enriched					Enriched in disease	1	Obligate anaerobe	Yes		Gut	HMP1, NCBI	1.41881e-06	0	0	0	0	0.0108499	0	0	0	0.0727244	0.169995	0.00402414	0.000103038		306 Gut, 51 Animal, 32 Environment, 24 Meat, 14 Food, 7 Human, 1 Vagina, 146 NA	Millard MA, McManus KA, Wispelwey B (2016). Severe Sepsis due to Clostridium perfringens Bacteremia of Urinary Origin: A Case Report and Systematic Review. Case Reports in Infectious Diseases 2016: 2981729.	Stabler S, Titécat M, Duployez C, Wallet F, Loïez C, Bortolotti P et al (2020). Clinical relevance of Clostridium bacteremia: An 8-year retrospective study. Anaerobe 63: 102202.	Sarasoja M, Nilson B, Wide D, Lindberg Å, Torisson G, Holm K (2022). Epidemiology, aetiology and clinical characteristics of clostridial bacteraemia: a 6-year population-based observational study of 386 patients. European Journal of Clinical Microbiology & Infectious Diseases 41: 1305-1314.
Clostridium ramosum	Thomasclavelia ramosa			CD-Enriched	Ravichandar et al., 2022			IBS-Enriched	Li et al., 2024					Multiple_Disease_Enriched	Ghosh et al., 2022		CD-Enriched		IBS-Enriched			Multiple_Disease_Enriched	Enriched in disease	3	Obligate anaerobe	Yes		Gut	HMP1	1.5242e-05	2.5417e-09	0	0	0.000166757	0.106691	0.000794281	0	0	NA	NA	NA	NA			Shinzato T, Yonaha T, Oshiro Y, Ishiki H (2023). Clostridium ramosum bacteremia: A case series at a general acute care hospital. Journal of Infection and Chemotherapy 29: 78-81.	Stabler S, Titécat M, Duployez C, Wallet F, Loïez C, Bortolotti P et al (2020). Clinical relevance of Clostridium bacteremia: An 8-year retrospective study. Anaerobe 63: 102202.	Sarasoja M, Nilson B, Wide D, Lindberg Å, Torisson G, Holm K (2022). Epidemiology, aetiology and clinical characteristics of clostridial bacteraemia: a 6-year population-based observational study of 386 patients. European Journal of Clinical Microbiology & Infectious Diseases 41: 1305-1314.
Clostridium sp. CAG:242												COVID severity-negative	Li et al., 2023								COVID severity-negative		Depelted in disease	1	Obligate anaerobe			Gut	NCBI, ExperimentHub, AGP										0.0964185	0.0140714	0.084507	0.0104518		1 Gut	Serrano-Gómez G, Mayorga L, Oyarzun I, Roca J, Borruel N, Casellas F et al (2021). Dysbiosis and relapse-related microbiome in inflammatory bowel disease: A shotgun metagenomic approach. Computational and Structural Biotechnology Journal 19: 6481-6489.	Guo P, Zhang K, Ma X, He P (2020). Clostridium species as probiotics: potentials and challenges. Journal of Animal Science and Biotechnology 11: 24.	Li H, Zhang L, Zhang K, Huang Y, Liu Y, Lu X et al (2022). Gut microbiota associated with cryptococcal meningitis and dysbiosis caused by anti-fungal treatment. Front Microbiol 13: 1086239.	He Y, Cui W, Fang T, Zhang Z, Zeng M (2023). Metabolites of the gut microbiota may serve as precise diagnostic markers for sarcopenia in the elderly. Front Microbiol 14: 1301805.	Du C, Webb C (2011). 2.03 - Cellular Systems. In: Moo-Young M (ed). Comprehensive Biotechnology (Second Edition). Academic Press: Burlington. pp 11-23.
Clostridium sp. CAG:58												COVID severity-negative	Li et al., 2023								COVID severity-negative		Depelted in disease	1	Obligate anaerobe			Gut	NCBI, ExperimentHub, AGP										0.319831	0.05456	0.311871	0.080715		1 Gut	Asnicar F, Berry SE, Valdes AM, Nguyen LH, Piccinno G, Drew DA et al (2021). Microbiome connections with host metabolism and habitual diet from 1,098 deeply phenotyped individuals. Nature Medicine 27: 321-332.	Guo P, Zhang K, Ma X, He P (2020). Clostridium species as probiotics: potentials and challenges. Journal of Animal Science and Biotechnology 11: 24.	Chanda D, De D (2024). Meta-analysis reveals obesity associated gut microbial alteration patterns and reproducible contributors of functional shift. Gut Microbes 16: 2304900.	Wallen ZD, Demirkan A, Twa G, Cohen G, Dean MN, Standaert DG et al (2022). Metagenomics of Parkinson's disease implicates the gut microbiome in multiple disease mechanisms. Nat Commun 13: 6958.	Du C, Webb C (2011). 2.03 - Cellular Systems. In: Moo-Young M (ed). Comprehensive Biotechnology (Second Edition). Academic Press: Burlington. pp 11-23.
Clostridium sp. D5												COVID severity-negative	Li et al., 2023								COVID severity-negative		Depelted in disease	1	Obligate anaerobe			Gut	HMP1, NCBI, Lou et al. 2021	2.26058e-06	0	0	0	0	0.00361664	0	0	0	0.00969659	0.000917853	NA	NA		3 Gut, 1 NA	Lou YC, Olm MR, Diamond S, Crits-Christoph A, Firek BA, Baker R et al (2021). Infant gut strain persistence is associated with maternal origin, phylogeny, and traits including surface adhesion and iron acquisition. Cell Reports Medicine 2.	Nemet I, Funabashi M, Li Xinmin S, Dwidar M, Sangwan N, Skye Sarah M et al (2023). Microbe-derived uremic solutes enhance thrombosis potential in the host. mBio 14: e01331-01323.
Clostridium spiroforme	Thomasclavelia spiroformis			CD-Enriched	Ravichandar et al., 2022			IBS-Enriched	Li et al., 2024			COVID-Enriched	Cheng et al., 2022				CD-Enriched		IBS-Enriched		COVID-Enriched		Enriched in disease	3	Obligate anaerobe			Gut	HMP1	0.000204637	0	0	0	0	0.0650995	0	0	0	0.208008	0.0177029	0.122736	0.00664117			Songer JG, Uzal FA (2016). Diseases Produced by Clostridium spiroforme. Clostridial Diseases of Animals. pp 221-227.
Clostridium symbiosum		CRC-Enriched	Wirbel et al., 2019; Thomas et al., 2019; Avuthu et al., 2022	CD-Enriched	Ravichandar et al., 2022			IBS-Enriched	Li et al., 2024	PDAC-Enriched	Nagata et al., 2022			Multiple_Disease_Enriched	Ghosh et al., 2022	CRC-Enriched	CD-Enriched		IBS-Enriched	PDAC-Enriched		Multiple_Disease_Enriched	Enriched in disease	5	Obligate anaerobe	Yes	Opportunistic pathogen	Gut	HMP1	0.00012936	7.52184e-08	0	0	0.000581466	0.320072	0.000794281	0	0	0.184235	0.0320257	0.082495	0.00740527			Elsayed S, Zhang K (2004). Bacteremia Caused by Clostridium symbiosum. Journal of Clinical Microbiology 42: 4390-4392.	Sarasoja M, Nilson B, Wide D, Lindberg Å, Torisson G, Holm K (2022). Epidemiology, aetiology and clinical characteristics of clostridial bacteraemia: a 6-year population-based observational study of 386 patients. European Journal of Clinical Microbiology & Infectious Diseases 41: 1305-1314.
Clostridium thermocellum	Acetivibrio thermocellus											COVID severity-negative	Li et al., 2023								COVID severity-negative		Depelted in disease	1	Obligate anaerobe			Other	NCBI, Johnson et al. 1982										NA	NA	NA	NA		2 Gut, 4 Environment, 6 NA	Johnson EA, Sakajoh M, Halliwell G, Madia A, Demain AL (1982). Saccharification of complex cellulosic substrates by the cellulase system from Clostridium thermocellum. Applied and Environmental Microbiology 43: 1125-1132.
Collinsella aerofaciens														Multiple_Disease_Depleted	Ghosh et al., 2022							Multiple_Disease_Depleted	Depelted in disease	1	Obligate anaerobe			Gut	HMP1	0.00173343	2.94797e-06	7.42906e-06	8.1246e-06	0.00170066	0.730561	0.0103257	0.00854701	0.0226537	0.759227	2.1602	0.587525	0.508311			Bag S, Ghosh Tarini S, Das B (2017). Complete Genome Sequence of Collinsella aerofaciens Isolated from the Gut of a Healthy Indian Subject. Genome Announcements 5: e01361-01317.
Collinsella intestinalis				CD-Enriched	Ravichandar et al., 2022												CD-Enriched						Enriched in disease	1	Obligate anaerobe			Gut	HMP1	0.000115098	0	0	0	0	0.0777577	0	0	0	0.439553	0.0282561	0.054326	0.0177638			Kageyama A, Benno Y (2000). Emendation of genus Collinsella and proposal of Collinsella stercoris sp. nov. and Collinsella intestinalis sp. nov. International Journal of Systematic and Evolutionary Microbiology 50: 1767-1774.
Coprobacter fastidiosus	Clostridium catenaforme											COVID severity-positive	Li et al., 2023								COVID severity-positive		Enriched in disease	1	Obligate anaerobe			Gut	HMP1	0.000446055	6.03455e-06	1.02906e-06	7.11974e-09	0.0135287	0.22604	0.00397141	0.0042735	0.00323625	0.26908	0.0629959	0.144869	0.0368777			Shkoporov AN, Khokhlova EV, Chaplin AV, Kafarskaia LI, Nikolin AA, Polyakov VY et al (2013). Coprobacter fastidiosus gen. nov., sp. nov., a novel member of the family Porphyromonadaceae isolated from infant faeces. International Journal of Systematic and Evolutionary Microbiology 63: 4181-4188.	Swarte JC, Li Y, Hu S, Björk JR, Gacesa R, Vich Vila A et al Gut microbiome dysbiosis is associated with increased mortality after solid organ transplantation. Science Translational Medicine 14: eabn7566.
Coprococcus catus								IBS-Depleted	Li et al., 2024					Multiple_Disease_Depleted	Ghosh et al., 2022				IBS-Depleted			Multiple_Disease_Depleted	Depelted in disease	2	Obligate anaerobe			Gut	HMP1	0.000282344	5.24226e-09	4.51795e-06	1.68285e-07	1.85669e-05	0.64557	0.000794281	0.00854701	0.00647249	0.604238	0.206416	0.368209	0.0845416			Holdeman LV, Moore WEC (1974). New Genus, Coprococcus, Twelve New Species, and Emended Descriptions of Four Previously Described Species of Bacteria from Human Feces. International Journal of Systematic and Evolutionary Microbiology 24: 260-277.	Louis P, Flint HJ (2009). Diversity, metabolism and microbial ecology of butyrate-producing bacteria from the human large intestine. FEMS Microbiology Letters 294: 1-8.
Coprococcus comes				CD-Depleted	Ravichandar et al., 2022			IBS-Depleted	Li et al., 2024	PDAC-Depleted	Nagata et al., 2022	COVID severity-negative	Li et al., 2023	Multiple_Disease_Depleted	Ghosh et al., 2022		CD-Depleted		IBS-Depleted	PDAC-Depleted	COVID severity-negative	Multiple_Disease_Depleted	Depelted in disease	5	Obligate anaerobe		SCFAs producer	Gut	HMP1	0.00120647	1.63709e-06	7.56838e-06	3.73786e-07	0.00135693	0.730561	0.00158856	0.00854701	0.00647249	0.66969	0.623694	0.545272	0.286293			Holdeman LV, Moore WEC (1974). New Genus, Coprococcus, Twelve New Species, and Emended Descriptions of Four Previously Described Species of Bacteria from Human Feces. International Journal of Systematic and Evolutionary Microbiology 24: 260-277.	Louis P, Flint HJ (2009). Diversity, metabolism and microbial ecology of butyrate-producing bacteria from the human large intestine. FEMS Microbiology Letters 294: 1-8.
Coprococcus eutactus	Coprococcus eutactus ART55/1							IBS-Depleted	Li et al., 2024			COVID severity-negative	Li et al., 2023	Multiple_Disease_Depleted	Ghosh et al., 2022	CRC-Depleted			IBS-Depleted		COVID severity-negative	Multiple_Disease_Depleted	Depelted in disease	3	Obligate anaerobe			Gut	HMP1	0.000380349	0	0	0	0	0.0596745	0	0	0	0.360885	0.703184	0.193159	0.444729			Holdeman LV, Moore WEC (1974). New Genus, Coprococcus, Twelve New Species, and Emended Descriptions of Four Previously Described Species of Bacteria from Human Feces. International Journal of Systematic and Evolutionary Microbiology 24: 260-277.	Louis P, Flint HJ (2009). Diversity, metabolism and microbial ecology of butyrate-producing bacteria from the human large intestine. FEMS Microbiology Letters 294: 1-8.	Alessi AM, Gray V, Farquharson FM, Flores-López A, Shaw S, Stead D et al (2020). β-Glucan is a major growth substrate for human gut bacteria related to Coprococcus eutactus. Environmental Microbiology 22: 2150-2164.
Coprococcus sp. ART55/1	Coprococcus eutactus ART55/1	CRC-Depleted	Avuthu et al., 2022													CRC-Depleted							Depelted in disease	1	Obligate anaerobe			Gut	HMP1	0.00198994	0	0	8.83657e-06	0	0.175407	0	0	0.00323625	NA	NA	NA	NA			Alessi AM, Gray V, Farquharson FM, Flores-López A, Shaw S, Stead D et al (2020). β-Glucan is a major growth substrate for human gut bacteria related to Coprococcus eutactus. Environmental Microbiology 22: 2150-2164.
Corynebacterium amycolatum												COVID severity-positive	Li et al., 2023								COVID severity-positive		Enriched in disease	1	Facultative anaerobe	Yes		Skin	HMP1	1.48282e-08	0	3.4188e-09	3.12362e-06	0	0.00180832	0	0.0042735	0.0420712	0.0091492	0.00988628	0.0623742	0.0439846	Yes	19 Urine, 8 Infection, 5 Skin, 4 Vagina, 2 Gut and Oral	Yoon S, Kim H, Lee Y, Kim S (2011). Bacteremia Caused by Corynebacterium amycolatum with a Novel Mutation in gyrA Gene that Confers High-Level Quinolone Resistance. Ann Lab Med 31: 47-48.	Letek M, Ordóñez E, Fernández-Natal I, Gil JA, Mateos LM (2006). Identification of the emerging skin pathogen Corynebacterium amycolatum using PCR-amplification of the essential divIVA gene as a target. FEMS Microbiology Letters 265: 256-263.	Gladysheva IV, Cherkasov SV, Khlopko YA, Plotnikov AO (2022). Genome Characterization and Probiotic Potential of Corynebacterium amycolatum Human Vaginal Isolates. Microorganisms.	Sengupta M, Naina P, Balaji V, Anandan S (2015). Corynebacterium amycolatum: An Unexpected Pathogen in the Ear. J Clin Diagn Res 9: Dd01-03.
Cutibacterium acnes	Propionibacterium acnes											COVID severity-positive	Li et al., 2023								COVID severity-positive		Enriched in disease	1	Facultative anaerobe	Yes		Skin	HMP1	4.48429e-05	0.000943812	0.00203467	0.326416	21.0471	0.189873	0.417792	0.277778	0.996764	0.0437911	0.018179	0.0140845	0.0137981	Yes		Boman J, Nilson B, Sunnerhagen T, Rasmussen M (2022). True infection or contamination in patients with positive Cutibacterium blood cultures—a retrospective cohort study. European Journal of Clinical Microbiology & Infectious Diseases 41: 1029-1037.	Mongaret C, Velard F, Reffuveille F (2021). Cutibacterium acnes: the Urgent Need To Identify Diagnosis Markers. Infection and Immunity 89: e00753-00720.	Park Hyun J, Na S, Park Seong Y, Moon Song M, Cho O-H, Park K-H et al (2011). Clinical Significance of Propionibacterium acnes Recovered from Blood Cultures: Analysis of 524 Episodes. Journal of Clinical Microbiology 49: 1598-1601.		Freedman M, Aflatooni JO, Foster R, Haggerty PG, Derber CJ (2020). Persistent Cutibacterium (Formerly Propionibacterium) acnes Bacteremia and Refractory Endocarditis in a Patient with Retained Implantable Pacemaker Leads. Case Reports in Infectious Diseases 2020: 8883907.
Dehalobacterium formicoaceticum								IBS-Depleted	Li et al., 2024										IBS-Depleted				Depelted in disease	1	Obligate anaerobe			Other	NCBI, Chen et al. 2017										NA	NA	NA	NA		2 Environment	Michalovich D, Rodriguez-Perez N, Smolinska S, Pirozynski M, Mayhew D, Uddin S et al (2019). Obesity and disease severity magnify disturbed microbiome-immune interactions in asthma patients. Nat Commun 10: 5711.	Chen G, Murdoch Robert W, Mack EE, Seger Edward S, Löffler Frank E (2017). Complete Genome Sequence of Dehalobacterium formicoaceticum Strain DMC, a Strictly Anaerobic Dichloromethane-Degrading Bacterium. Genome Announcements 5: 10.1128/genomea.00897-00817.
Desulfovibrio fairfieldensis												COVID severity-negative	Li et al., 2023								COVID severity-negative		Depelted in disease	1	Obligate anaerobe	Yes		Gut	Nie et al. 2023, Pimentel and Chan 2007										0.0136847	0.000710081	NA	NA	Yes	1 Liver infection	Nie Y, Xie X-Q, Zhou L, Guan Q, Ren Y, Mao Y et al (2023). Desulfovibrio fairfieldensis-Derived Outer Membrane Vesicles Damage Epithelial Barrier and Induce Inflammation and Pyroptosis in Macrophages. Cells.	Pimentel Jason D, Chan Raymond C (2007). Desulfovibrio fairfieldensis Bacteremia Associated with Choledocholithiasis and Endoscopic Retrograde Cholangiopancreatography. Journal of Clinical Microbiology 45: 2747-2750.	Jorand FP, Debuy S, Kamagate SF, Engels-Deutsch M (2015). Evaluation of a biofilm formation by Desulfovibrio fairfieldensis on titanium implants. Lett Appl Microbiol 60: 279-287.	Loubinoux J, Bisson-Boutelliez C, Miller N, Le Faou AE (2002). Isolation of the provisionally named Desulfovibrio fairfieldensis from human periodontal pockets. Oral Microbiology and Immunology 17: 321-323.
Desulfovibrio piger	Desulfomonas pigra													Multiple_Disease_Depleted	Ghosh et al., 2022							Multiple_Disease_Depleted	Depelted in disease	1	Obligate anaerobe	Yes		Gut	HMP1	3.18646e-05	0	0	0	0	0.0614828	0	0	0	0.188536	0.0800335	0.134809	0.0724853			Okamoto Y, Miyabe Y, Seki M, Ushio Y, Sato K, Kasama E et al (2022). First case of a renal cyst infection caused by Desulfovibrio: a case report and literature review. BMC Nephrology 23: 194.	Gopalakrishnan U, Murthy RT, Felicita AS, Alshehri A, Awadh W, Almalki A et al (2023). Sulfate-Reducing Bacteria in Patients Undergoing Fixed Orthodontic Treatment. International Dental Journal 73: 274-279.	Rey FE, Gonzalez MD, Cheng J, Wu M, Ahern PP, Gordon JI (2013). Metabolic niche of a prominent sulfate-reducing human gut bacterium. Proceedings of the National Academy of Sciences 110: 13582-13587.	Campbell AG, Campbell JH, Schwientek P, Woyke T, Sczyrba A, Allman S et al (2013). Multiple Single-Cell Genomes Provide Insight into Functions of Uncultured Deltaproteobacteria in the Human Oral Cavity. PLOS ONE 8: e59361.
Desulfovibrio vulgaris		CRC-Enriched	Liu et al., 2022													CRC-Enriched							Enriched in disease	1	Obligate anaerobe			Gut	NCBI, Loubinoux et al. 2002										0.000234595	1.10572e-05	NA	NA		3 Gut, 1 NA, 3 Environment	Heidelberg JF, Seshadri R, Haveman SA, Hemme CL, Paulsen IT, Kolonay JF et al (2004). The genome sequence of the anaerobic, sulfate-reducing bacterium Desulfovibrio vulgaris Hildenborough. Nature Biotechnology 22: 554-559.	Ichiishi S, Tanaka K, Nakao K, Izumi K, Mikamo H, Watanabe K (2010). First isolation of Desulfovibrio from the human vaginal flora. Anaerobe 16: 229-233.	Mystkowska J, Niemirowicz-Laskowska K, Łysik D, Tokajuk G, Dąbrowski JR, Bucki R (2018). The Role of Oral Cavity Biofilm on Metallic Biomaterial Surface Destruction-Corrosion and Friction Aspects. Int J Mol Sci 19.	Hong Y, Sheng L, Zhong J, Tao X, Zhu W, Ma J et al (2021). Desulfovibrio vulgaris, a potent acetic acid-producing bacterium, attenuates nonalcoholic fatty liver disease in mice. Gut Microbes 13: 1930874.	Loubinoux J, Bronowicki J-P, Pereira IAC, Mougenel J-L, Le Faou AE (2002). Sulfate-reducing bacteria in human feces and their association with inflammatory bowel diseases. FEMS Microbiology Ecology 40: 107-112.
Dialister pneumosintes	Bacteroides pneumosintes			CD-Enriched	Ravichandar et al., 2022	UC-Enriched	Ravichandar et al., 2022										CD-Enriched	UC-Enriched					Enriched in disease	2	Obligate anaerobe	Yes		Oral cavity	HOMD, NCBI, Hirai et al. 2022, Contreras et al. 2000										0.0120425	0.00345837	0.0140845	0.00473676	Yes	3 Oral, 1 Gut	Mannan S, Ahmad T, Naeem A, Patel V (2021). A case of Dialister pneumosintes bacteremia-associated neck and mediastinal abscess. The American Journal of Case Reports 22: e930559-930551.	Hirai J, Kuruma T, Sakanashi D, Kuge Y, Kishino T, Shibata Y et al (2022). Lemierre Syndrome Due to Dialister pneumosintes: A Case Report. Infect Drug Resist 15: 2763-2771.	Contreras A, Doan N, Chen C, Rusitanonta T, Flynn MJ, Slots J (2000). Importance of Dialister pneumosintes in human periodontitis. Oral Microbiol Immunol 15: 269-272.	Flynn TR, Paster BJ, Stokes LN, Susarla SM, Shanti RM (2012). Molecular Methods for Diagnosis of Odontogenic Infections. Journal of Oral and Maxillofacial Surgery 70: 1854-1859.
Dialister sp. CAG:357												COVID severity-negative	Li et al., 2023								COVID severity-negative		Depelted in disease	1	Obligate anaerobe			Gut	NCBI, ExperimentHub, AGP										0.105646	0.255494	0.0985915	0.204256		1 Gut	Dan Z, Mao X, Liu Q, Guo M, Zhuang Y, Liu Z et al (2020). Altered gut microbial profile is associated with abnormal metabolism activity of Autism Spectrum Disorder. Gut Microbes 11: 1246-1267.	Narayanan L, Vaishnavi C (2010). Endodontic microbiology. Journal of Conservative Dentistry 13: 233-239.
Dorea formicigenerans				CD-Depleted	Ravichandar et al., 2022									Multiple_Disease_Depleted	Ghosh et al., 2022		CD-Depleted					Multiple_Disease_Depleted	Depelted in disease	2	Obligate anaerobe			Gut	HMP1	0.00127038	1.56068e-06	5.67009e-06	8.13592e-07	0.00122852	0.867993	0.00476569	0.0128205	0.00647249	0.709337	0.3244	0.448692	0.0905605			Taras D, Simmering R, Collins MD, Lawson PA, Blaut M (2002). Reclassification of Eubacterium formicigenerans Holdeman and Moore 1974 as Dorea formicigenerans gen. nov., comb. nov., and description of Dorea longicatena sp. nov., isolated from human faeces. International Journal of Systematic and Evolutionary Microbiology 52: 423-428.
Dorea longicatena												COVID severity-negative	Li et al., 2023	Multiple_Disease_Depleted	Ghosh et al., 2022						COVID severity-negative	Multiple_Disease_Depleted	Depelted in disease	2	Obligate anaerobe			Gut	HMP1	0.000988535	4.57506e-07	2.07397e-05	3.6246e-07	0.000462812	0.802893	0.00158856	0.0128205	0.00647249	0.724195	0.979989	0.62173	0.487399			Taras D, Simmering R, Collins MD, Lawson PA, Blaut M (2002). Reclassification of Eubacterium formicigenerans Holdeman and Moore 1974 as Dorea formicigenerans gen. nov., comb. nov., and description of Dorea longicatena sp. nov., isolated from human faeces. International Journal of Systematic and Evolutionary Microbiology 52: 423-428.
Dorea phocaeense	Dorea phocaeensis			CD-Enriched	Ravichandar et al., 2022												CD-Enriched						Enriched in disease	1	Obligate anaerobe			Gut	NCBI, Takakura et al. 2019										NA	NA	NA	NA		4 Gut	Takakura T, Francis R, Anani H, Naud S, Raoult D, Bou Khalil JY (2019). Dorea phocaeensis sp. nov., a new bacterium isolated from the stool of a healthy 29-year-old male. New Microbes and New Infections 32: 100600.	Falalyeyeva T, Chornenka N, Cherkasova L, Tsyryuk O, Molchek N, Kovalchuk O et al (2022). 2.18 - Gut Microbiota Interactions With Obesity. In: Glibetic M (ed). Comprehensive Gut Microbiota. Elsevier: Oxford. pp 201-219.
Dorea scindens	[Clostridium] scindens			CD-Enriched	Ravichandar et al., 2022												CD-Enriched						Enriched in disease	1	Obligate anaerobe			Gut	HMP1	8.75045e-06	0	0	0	0	0.148282	0	0	0	NA	NA	NA	NA			Ridlon JM, Ikegawa S, Alves JMP, Zhou B, Kobayashi A, Iida T et al (2013). Clostridium scindens: a human gut microbe with a high potential to convert glucocorticoids into androgens. Journal of Lipid Research 54: 2437-2449.	MORRIS GN, WINTER J, CATO EP, RITCHIE AE, BOKKENHEUSER VD (1985). Clostridium scindens sp. nov., a Human Intestinal Bacterium with Desmolytic Activity on Corticoids. International Journal of Systematic and Evolutionary Microbiology 35: 478-481.
Eggerthella lenta												COVID severity-positive	Li et al., 2023	Multiple_Disease_Enriched	Ghosh et al., 2022						COVID severity-positive	Multiple_Disease_Enriched	Enriched in disease	2	Obligate anaerobe	Yes		Gut	HMP1	1.58336e-05	0	0	0	0	0.264014	0	0	0	0.421332	0.102871	0.16499	0.0241498	Yes		Wang J, Guo R, Ma W, Dong X, Yan S, Xie W (2021). Eggerthella lenta Bacteremia in a Middle-Aged Healthy Man with Acute Hepatic Abscess: Case Report and Literature Review, 1970–2020. Infection and Drug Resistance 14: 3307.
Eikenella corrodens												COVID severity-positive	Li et al., 2023								COVID severity-positive		Enriched in disease	1	Facultative anaerobe	Yes		Oral cavity	HMP1	1.34991e-06	0.00202313	1.68744e-05	1.1046e-05	1498.72	0.00904159	0.707705	0.0128205	0.0453074	0.00172036	2.0965e-05	NA	NA	Yes		Junquera S, Sáez de la Fuente H, Sáiz MA, Lafita J (2012). Bacteriemia por Eikenella corrodens secundaria a infección periodontal en paciente neutropénico. Anales del Sistema Sanitario de Navarra 35: 155-158.	Chen CKC, Wilson ME (1990). Outer Membrane Protein and Lipopolysaccharide Heterogeneity among Eikenella corrodens Isolates. The Journal of Infectious Diseases 162: 664-671.	Chen CKC, Dunford RG, Reynolds HS, Zambon JJ (1989). Eikenella corrodens in the Human Oral Cavity. Journal of Periodontology 60: 611-616.
Enterobacter himalayensis	Pedobacter himalayensis			CD-Enriched	Ravichandar et al., 2022												CD-Enriched						Enriched in disease	1	Facultative anaerobe			Gut	Li et al. 2021, Zhang et al. 2022, Ma et al. 2023										0.000156397	1.66297e-05	NA	NA			Ramirez D, Giron M (2022). Enterobacter infections. StatPearls [Internet]. StatPearls Publishing.	Shivaji S, Chaturvedi P, Reddy G, Suresh K (2005). Pedobacter himalayensis sp. nov., from the Hamta glacier located in the Himalayan mountain ranges of India. International journal of systematic and evolutionary microbiology 55: 1083-1088.	Li X, Stokholm J, Brejnrod A, Vestergaard GA, Russel J, Trivedi U et al (2021). The infant gut resistome associates with E. coli, environmental exposures, gut microbiome maturity, and asthma-associated bacterial composition. Cell Host & Microbe 29: 975-987.e974.	Zhang L, Jonscher KR, Zhang Z, Xiong Y, Mueller RS, Friedman JE et al (2022). Islet autoantibody seroconversion in type-1 diabetes is associated with metagenome-assembled genomes in infant gut microbiomes. Nature Communications 13: 3551.	Ma B, Gavzy SJ, Saxena V, Song Y, Piao W, Lwin HW et al (2023). Strain-specific alterations in gut microbiome and host immune responses elicited by tolerogenic Bifidobacterium pseudolongum. Scientific Reports 13: 1023.
Enterobacter mori	Enterobacter tabaci											COVID severity-positive	Li et al., 2023								COVID severity-positive		Enriched in disease	1	Facultative anaerobe			Other	NCBI, Zhu et al. 2011	0	0	0	2.38249e-05	Skin	0	0	0	0.00323625	0.0155615	0.00176438	0.0100604	0.0278796		11 Environment, 3 Gut, 3 Oral, 4 Blood, 1 Ascites, Ear, Lung	Hartl R, Kerschner H, Gattringer R, Lepuschitz S, Allerberger F, Sorschag S et al (2018). Whole-Genome Analysis of a Human Enterobacter mori Isolate Carrying a blaIMI-2 Carbapenemase in Austria. Microbial Drug Resistance 25: 94-96.	Wu W, Zong Z (2020). Genome analysis-based reclassification of Enterobacter tabaci Duan et al. 2016 as a later heterotypic synonym of Enterobacter mori Zhu et al. 2011. International Journal of Systematic and Evolutionary Microbiology 70: 1055-1058.	Zhu B, Zhang GQ, Lou MM, Tian WX, Li B, Zhou XP et al (2011). Genome sequence of the Enterobacter mori type strain, LMG 25706, a pathogenic bacterium of Morus alba L. J Bacteriol 193: 3670-3671.
Enterococcus durans	Streptococcus durans											COVID severity-positive	Li et al., 2023								COVID severity-positive		Enriched in disease	1	Facultative anaerobe	Yes		Food origin, Gut	NCBI, ExperimentHub, AGP										0.0202534	0.0206801	0.0261569	0.36937	Yes	111 Gut, 16 Food, 4 Environment, 20 NA, 1 genitourinary system	Kenzaka T, Takamura N, Kumabe A, Takeda K (2013). A case of subacute infective endocarditis and blood access infection caused by Enterococcus durans. BMC Infectious Diseases 13: 594.	Fisher K, Phillips C (2009). The ecology, epidemiology and virulence of Enterococcus. Microbiology 155: 1749-1757.	Li B, Evivie SE, Jin D, Meng Y, Li N, Yan F et al (2018). Complete genome sequence of Enterococcus durans KLDS6.0933, a potential probiotic strain with high cholesterol removal ability. Gut Pathogens 10: 32.	Komiyama EY, Lepesqueur LS, Yassuda CG, Samaranayake LP, Parahitiyawa NB, Balducci I et al (2016). Enterococcus Species in the Oral Cavity: Prevalence, Virulence Factors and Antimicrobial Susceptibility. PLoS One 11: e0163001.	Amaral DMF, Silva LF, Casarotti SN, Nascimento LCS, Penna ALB (2017). Enterococcus faecium and Enterococcus durans isolated from cheese: Survival in the presence of medications under simulated gastrointestinal conditions and adhesion properties. Journal of Dairy Science 100: 933-949.
Enterococcus faecalis												COVID severity-positive	Li et al., 2023								COVID severity-positive		Enriched in disease	1	Facultative anaerobe	Yes		Food origin, Gut	NCBI, ExperimentHub, AGP	1.25127e-05	2.37236e-06	1.80239e-05	5.73699e-05	0.189597	0.0180832	0.00873709	0.017094	0.00970874	0.149124	1.13797	0.0784708	0.464182	Yes	829 Gut, 645 Food (195 Meat, 129 Food, 316 Environment, 5 Human milk), 123 Urine, 70 Blood, 73 clinical or clinical specimens, 10 Liver, 8 Lung, 8 Nose, 7 Vagina, 6 Eye, 4 Skin, 4 Abcess, 2 Oral, 1 Semen, 1 Udder, 1 Umbilicus, 1 Heart valve, 50 Animal, 8 Ascites, 2 Human, 7 Sow, 3 Fester, 12 cloaca, 1032 NA	Anderson AC, Jonas D, Huber I, Karygianni L, Wölber J, Hellwig E et al (2016). Enterococcus faecalis from Food, Clinical Specimens, and Oral Sites: Prevalence of Virulence Factors in Association with Biofilm Formation. Frontiers in Microbiology 6.	Sepulveda J, Westblade Lars F, Whittier S, Satlin Michael J, Greendyke William G, Aaron Justin G et al (2020). Bacteremia and Blood Culture Utilization during COVID-19 Surge in New York City. Journal of Clinical Microbiology 58: e00875-00820.	Dahl A, Miro JM, Bruun NE (2019). Enterococcus faecalis bacteremia: please do the echo. Aging (Albany NY) 11: 10786-10787.	Anderson AC, Jonas D, Huber I, Karygianni L, Wölber J, Hellwig E et al (2016). Enterococcus faecalis from Food, Clinical Specimens, and Oral Sites: Prevalence of Virulence Factors in Association with Biofilm Formation. Frontiers in Microbiology 6.
Enterococcus faecium		CRC-Depleted	Liu et al., 2022	CD-Enriched	Ravichandar et al., 2022											CRC-Depleted	CD-Enriched						Inconsistent across diseases	Inconsistent across diseases	Facultative anaerobe	Yes		Food origin, Gut	HMP1, ExperimentHub, AGP, Javed et al. 2021	1.99825e-05	3.76489e-08	0	0	0.0018841	0.034358	0.00238284	0	0	0.0688145	0.170991	0.0321932	0.205811			Stosor V, Peterson LR, Postelnick M, Noskin GA (1998). Enterococcus faecium Bacteremia: Does Vancomycin Resistance Make a Difference? Archives of Internal Medicine 158: 522-527.	Javed A, Masud T, ul Ain Q, Imran M, Maqsood S (2011). Enterocins of Enterococcus faecium, emerging natural food preservatives. Annals of Microbiology 61: 699-708.
Enterococcus mundtii												COVID severity-positive	Li et al., 2023								COVID severity-positive		Enriched in disease	1	Facultative anaerobe			Food origin, Gut	NCBI, Dapkevicius et al. 2021										0.00179856	3.03581e-05	0.00201207	6.65996e-06		32 Gut, 13 Environment, 7 Food, 5 NA	Higashide T, Takahashi M, Kobayashi A, Ohkubo S, Sakurai M, Shirao Y et al (2005). Endophthalmitis Caused by Enterococcus mundtii. Journal of Clinical Microbiology 43: 1475-1476.	Dapkevicius MD, Sgardioli B, Câmara SPA, Poeta P, Malcata FX (2021). Current Trends of Enterococci in Dairy Products: A Comprehensive Review of Their Multiple Roles. Foods.
Erwinia psidii												COVID severity-negative	Li et al., 2023								COVID severity-negative		Depelted in disease	1	Aerobe			Other	NCBI, Alves et al. 2023										NA	NA	NA	NA		4 Phytopathogen	Alves FHNdS, Pereira IC, dos Santos SA, Monteiro ALR, Vidigal PMP, Alfenas AC et al (2023). Comprehensive prediction of plant cytoplasmic and apoplastic effectors underlying Erwinia psidii pathogenicity. Plant Pathology 72: 130-143.	Macagnan D, Ferreira MASV (2018). Movement of the bacterial blight pathogen Erwinia psidii in guava varieties differing in susceptibility. Tropical Plant Pathology 43: 577-582.	Montoya-Estrada CN, Costa CR, Badel JL, Guimarães LMS, Alfenas AC (2019). Root infection and aerial colonization of eucalypt host plants by Erwinia psidii. Tropical Plant Pathology 44: 251-257.
Escherichia coli				CD-Enriched	Ravichandar et al., 2022			IBS-Enriched	Li et al., 2024								CD-Enriched		IBS-Enriched				Enriched in disease	2	Facultative anaerobe	Yes		Gut	HMP1, ExperimentHub, AGP	0.00111822	0.000464774	0.00276379	0.00335032	0.415637	0.61302	0.207307	0.252137	0.187702	0.636769	2.89109	0.539235	15.7067	Yes		Bonten M, Johnson JR, van den Biggelaar AHJ, Georgalis L, Geurtsen J, de Palacios PI et al (2021). Epidemiology of Escherichia coli Bacteremia: A Systematic Literature Review. Clinical Infectious Diseases 72: 1211-1219.
Escherichia flexneri	Shigella flexneri			CD-Enriched	Ravichandar et al., 2022												CD-Enriched						Enriched in disease	1	Facultative anaerobe	Yes		Gut	HMP1, NCBI	5.94937e-08	0	0	0	0	0.00180832	0	0	0	NA	NA	NA	NA		568 Gut, 211 NA, 46 Environmet, 3 Oral, 3 Skin, 1 Urine, 1 Blood, 1 Beef	Jennison AV, Verma NK (2004). Shigella flexneri infection: pathogenesis and vaccine development. FEMS Microbiology Reviews 28: 43-58.	Sharma S, Arora A (2012). Shigella Flexneri bacteremia in Adult. J Lab Physicians 4: 065-066.
Escherichia sonnei	Shigella sonnei							IBS-Enriched	Li et al., 2024										IBS-Enriched				Enriched in disease	1	Facultative anaerobe	Yes		Gut	HMP1, NCBI	3.38861e-06	0	0	0	0	0.00180832	0	0	0	NA	NA	NA	NA		1439 Gut, 146 NA, 14 Urine, 5 Food, 5 Sputum, 2 Blood, 1 Chicken, 2 Soil	Huynh A, McGrath C, Johnson D, Burrell LM (2015). Shigella sonnei bacteraemia occurring in a young man with shigellosis. BMJ Case Reports 2015: bcr2014208875.	Shad AA, Shad WA (2021). Shigella sonnei: virulence and antibiotic resistance. Archives of Microbiology 203: 45-58.
Ethanoligenens harbinense												COVID severity-negative	Li et al., 2023								COVID severity-negative		Depelted in disease	1	Obligate anaerobe			Other	NCBI, Li et al. 2019										NA	NA	NA	NA		5 Environment	Li Z, Liu B, Cui H, Ding J, Li H, Xie G et al (2019). The complete genome sequence of Ethanoligenens harbinense reveals the metabolic pathway of acetate-ethanol fermentation: A novel understanding of the principles of anaerobic biotechnology. Environment International 131: 105053.	Xing D, Ren N, Li Q, Lin M, Wang A, Zhao L (2006). Ethanoligenens harbinense gen. nov., sp. nov., isolated from molasses wastewater. International Journal of Systematic and Evolutionary Microbiology 56: 755-760.	Olsson LM, Boulund F, Nilsson S, Khan MT, Gummesson A, Fagerberg L et al (2022). Dynamics of the normal gut microbiota: A longitudinal one-year population study in Sweden. Cell Host & Microbe 30: 726-739.e723.	Bischoff SC, Nguyen NK, Seethaler B, Beisner J, Kügler P, Stefan T (2022). Gut Microbiota Patterns Predicting Long-Term Weight Loss Success in Individuals with Obesity Undergoing Nonsurgical Therapy. Nutrients 14.
Eubacterium callanderi		CRC-Enriched	Liu et al., 2022													CRC-Enriched							Enriched in disease	1	Obligate anaerobe	Yes		Gut	NCBI, ExperimentHub, Ryu et al. 2022										0.0118079	0.000792526	NA	NA		16 Gut, 1 Environment, 2 NA	Thiolas A, Bollet C, Gasmi M, Drancourt M, Raoult D (2003). Eubacterium callanderi Bacteremia: Report of the First Case. Journal of Clinical Microbiology 41: 2235-2236.	Ryu Seoung W, Kim J-S, Oh Byeong S, Choi Won J, Yu Seung Y, Bak Jeong E et al (2022). Gut Microbiota Eubacterium callanderi Exerts Anti-Colorectal Cancer Activity. Microbiology Spectrum 10: e02531-02522.	Marsh Alan J, Chandrashekhar K, Ng S, Roach J, Magness Scott T, Azcarate-Peril MA (2020). Genome Sequence of Eubacterium callanderi AMC0717, Isolated from the Colonic Mucosa of an 11-Year-Old Organ Donor. Microbiology Resource Announcements 9: e00995-00920.
Eubacterium cellulosolvens	Clostridium cellulosolvens											COVID severity-positive	Li et al., 2023								COVID severity-positive		Enriched in disease	1	Obligate anaerobe			Gut	NCBI, Braune and Blaut 2012										NA	NA	NA	NA		1 Gut	Braune A, Blaut M (2012). Intestinal Bacterium Eubacterium cellulosolvens Deglycosylates Flavonoid C- and O-Glucosides. Applied and Environmental Microbiology 78: 8151-8153.	Cato EP, Salmon CW, Holdeman LV (1974). Eubacterium cylindroides (Rocchi) Holdeman and Moore: Emended Description and Designation of Neotype Strain. International Journal of Systematic and Evolutionary Microbiology 24: 256-259.
Eubacterium coprostanoligenes												COVID severity-positive	Li et al., 2023								COVID severity-positive		Enriched in disease	1	Obligate anaerobe			Gut	NCBI, ExperimentHub, AGP										0.0172036	0.00664694	0.0120724	0.0427526		5 Gut, 1 NA	FREIER TA, BEITZ DC, LI L, HARTMAN PA (1994). Characterization of Eubacterium coprostanoligenes sp. nov., a Cholesterol-Reducing Anaerobe. International Journal of Systematic and Evolutionary Microbiology 44: 137-142.	Mukherjee A, Lordan C, Ross RP, Cotter PD (2020). Gut microbes from the phylogenetically diverse genus Eubacterium and their various contributions to gut health. Gut Microbes 12: 1802866.
Eubacterium cylindroides	Faecalitalea cylindroides											COVID severity-negative	Li et al., 2023								COVID severity-negative		Depelted in disease	1	Obligate anaerobe			Gut	HMP1, NCBI	3.04345e-05	0	0	0	0	0.039783	0	0	0	NA	NA	NA	NA		28 Gut, 2 NA	Cato EP, Salmon CW, Holdeman LV (1974). Eubacterium cylindroides (Rocchi) Holdeman and Moore: Emended Description and Designation of Neotype Strain. International Journal of Systematic and Evolutionary Microbiology 24: 256-259.				Cato EP, Salmon CW, Holdeman LV (1974). Eubacterium cylindroides (Rocchi) Holdeman and Moore: Emended Description and Designation of Neotype Strain. International Journal of Systematic and Evolutionary Microbiology 24: 256-259.
Eubacterium desmolans	Agathobaculum desmolans											COVID severity-negative	Li et al., 2023								COVID severity-negative		Depelted in disease	1	Obligate anaerobe			Gut	NCBI, Ahn et al. 2016										NA	NA	NA	NA		2 Gut	Ahn S, Jin T-E, Chang D-H, Rhee M-S, Kim HJ, Lee SJ et al (2016). Agathobaculum butyriciproducens gen. nov. sp. nov., a strict anaerobic, butyrate-producing gut bacterium isolated from human faeces and reclassification of Eubacterium desmolans as Agathobaculum desmolans comb. nov. International Journal of Systematic and Evolutionary Microbiology 66: 3656-3661.
Eubacterium dolichum	Amedibacillus dolichus, Absiella dolichum			CD-Enriched	Ravichandar et al., 2022	UC-Enriched	Ravichandar et al., 2022	IBS-Enriched	Li et al., 2024			COVID-Enriched	Cheng et al., 2022				CD-Enriched	UC-Enriched	IBS-Enriched		COVID-Enriched		Enriched in disease	4	Obligate anaerobe		Only species that was associated with the higher visceral fat mass (VFM) diet score	Gut	HMP1	9.53687e-05	1.11199e-09	0	1.26214e-08	1.16599e-05	0.132007	0.000794281	0	0.00323625	NA	NA	NA	NA			Moore WEC, Johnson JL, Holdeman LV (1976). Emendation of Bacteroidaceae and Butyrivibrio and Descriptions of Desulfomonas gen. nov. and Ten New Species in the Genera Desulfomonas, Butyrivibrio, Eubacterium, Clostridium, and Ruminococcus. International Journal of Systematic and Evolutionary Microbiology 26: 238-252.	Pallister T, Jackson MA, Martin TC, Glastonbury CA, Jennings A, Beaumont M et al (2017). Untangling the relationship between diet and visceral fat mass through blood metabolomics and gut microbiome profiling. International Journal of Obesity 41: 1106-1113.
Eubacterium hallii	Anaerobutyricum hallii	CRC-Depleted	Avuthu et al., 2022	CD-Depleted	Ravichandar et al., 2022					PDAC-Depleted	Nagata et al., 2022	COVID severity-negative	Li et al., 2023	Multiple_Disease_Depleted	Ghosh et al., 2022	CRC-Depleted	CD-Depleted			PDAC-Depleted	COVID severity-negative	Multiple_Disease_Depleted	Depelted in disease	5	Obligate anaerobe		Butyrate producer	Gut	HMP1	0.000559382	4.95631e-08	5.18205e-06	2.19417e-07	8.86035e-05	0.78481	0.00158856	0.00854701	0.00647249	NA	NA	0.587525	0.187708			Engels C, Ruscheweyh H-J, Beerenwinkel N, Lacroix C, Schwab C (2016). The Common Gut Microbe Eubacterium hallii also Contributes to Intestinal Propionate Formation. Frontiers in Microbiology 7.
Eubacterium ramulus				CD-Depleted	Ravichandar et al., 2022	UC-Depleted	Ravichandar et al., 2022							Multiple_Disease_Depleted	Ghosh et al., 2022		CD-Depleted	UC-Depleted				Multiple_Disease_Depleted	Depelted in disease	3	Obligate anaerobe			Gut	HMP1	0.000450669	0	1.99573e-07	7.9288e-08	0	0.611212	0	0.0042735	0.00323625	0.579528	0.106404	0.295775	0.0526044			Rodriguez-Castaño GP, Dorris MR, Liu X, Bolling BW, Acosta-Gonzalez A, Rey FE (2019). Bacteroides thetaiotaomicron starch utilization promotes quercetin degradation and butyrate production by Eubacterium ramulus. Frontiers in Microbiology 10: 1145.
Eubacterium ruminantium												COVID severity-negative	Li et al., 2023								COVID severity-negative		Depelted in disease	1	Obligate anaerobe			Gut	NCBI, Taguchi et al. 2004										NA	NA	NA	NA		7 Gut	Taguchi H, Koike S, Kobayashi Y, Cann IKO, Karita S (2004). Partial characterization of structure and function of a xylanase gene from the rumen hemicellulolytic bacterium Eubacterium ruminantium. Animal Science Journal 75: 325-332.	Cato EP, Salmon CW, Holdeman LV (1974). Eubacterium cylindroides (Rocchi) Holdeman and Moore: Emended Description and Designation of Neotype Strain. International Journal of Systematic and Evolutionary Microbiology 24: 256-259.
Eubacterium sp. CAG:38										PDAC-Depleted	Nagata et al., 2022									PDAC-Depleted			Depelted in disease	1	Obligate anaerobe			Gut	NCBI, ExperimentHub, AGP										0.507038	0.289832	0.386318	0.273014		1 Gut	Mukherjee A, Lordan C, Ross RP, Cotter PD (2020). Gut microbes from the phylogenetically diverse genus Eubacterium and their various contributions to gut health. Gut Microbes 12: 1802866.
Eubacterium tenue	Clostridium tenue							IBS-Enriched	Li et al., 2024										IBS-Enriched				Enriched in disease	1	Obligate anaerobe	Yes		Gut	NCBI										NA	NA	NA	NA		2 Gut	Chmielarczyk A, Pomorska-Wesołowska M, Romaniszyn D, Wójkowska-Mach J (2021). Healthcare-Associated Laboratory-Confirmed Bloodstream Infections-Species Diversity and Resistance Mechanisms, a Four-Year Retrospective Laboratory-Based Study in the South of Poland. Int J Environ Res Public Health 18.	Hirsh DC, Biberstein EL, Jang SS (1979). Obligate anaerobes in clinical veterinary practice. Journal of Clinical Microbiology 10: 188-191.	Lau SKP, Ng KHL, Woo PCY, Yip Kt, Fung AMY, Woo GKS et al (2006). Usefulness of the MicroSeq 500 16S rDNA bacterial identification system for identification of anaerobic Gram positive bacilli isolated from blood cultures. Journal of Clinical Pathology 59: 219.	Könönen E (2015). 250 - Anaerobic Cocci and Anaerobic Gram-Positive Nonsporulating Bacilli. In: Bennett JE, Dolin R, Blaser MJ (eds). Mandell, Douglas, and Bennett's Principles and Practice of Infectious Diseases (Eighth Edition). W.B. Saunders: Philadelphia. pp 2781-2786.e2782.
Eubacterium tortuosum	Absiella tortuosum; Bacillus tortuosus											COVID severity-negative	Li et al., 2023								COVID severity-negative		Depelted in disease	1	Obligate anaerobe			Gut	NCBI, Eeckhaut et al. 2021										NA	NA	NA	NA		1 Gut	Paek J, Shin Y, Kim J-S, Kim H, Kook J-K, Paek WK et al (2017). Description of Absiella argi gen. nov., sp. nov., and transfer of Eubacterium dolichum and Eubacterium tortuosum to the genus Absiella as Absiella dolichum comb. nov. and Absiella tortuosum comb. nov. Anaerobe 48: 70-75.	Eeckhaut V, Van Immerseel F, Croubels S, De Baere S, Haesebrouck F, Ducatelle R et al (2011). Butyrate production in phylogenetically diverse Firmicutes isolated from the chicken caecum. Microbial Biotechnology 4: 503-512.	MOORE WEC, JOHNSON JL, HOLDEMAN LV (1976). Emendation of Bacteroidaceae and Butyrivibrio and Descriptions of Desulfomonas gen. nov. and Ten New Species in the Genera Desulfomonas, Butyrivibrio, Eubacterium, Clostridium, and Ruminococcus. International Journal of Systematic and Evolutionary Microbiology 26: 238-252.
Eubacterium ventriosum		CRC-Depleted	Avuthu et al., 2022	CD-Depleted	Ravichandar et al., 2022							COVID severity-negative	Li et al., 2023	Multiple_Disease_Depleted	Ghosh et al., 2022	CRC-Depleted	CD-Depleted				COVID severity-negative	Multiple_Disease_Depleted	Depelted in disease	4	Obligate anaerobe		SCFAs producer	Gut	HMP1	0.00119787	1.20429e-06	1.19128e-05	5.67314e-07	0.00100536	0.611212	0.00397141	0.00854701	0.00323625	0.45918	0.112225	0.277666	0.0435756			Mukherjee A, Lordan C, Ross RP, Cotter PD (2020). Gut microbes from the phylogenetically diverse genus Eubacterium and their various contributions to gut health. Gut Microbes 12: 1802866.
Eubacterium xylanophilum												COVID severity-negative	Li et al., 2023								COVID severity-negative		Depelted in disease	1	Obligate anaerobe			Gut	NCBI, Van Gylswyk and Van der Toorn 1985										NA	NA	NA	NA		1 Gut	Van Gylswyk N, Van der Toorn J (1985). Eubacterium uniforme sp. nov. and Eubacterium xylanophilum sp. nov., fiber-digesting bacteria from the rumina of sheep fed corn stover. International Journal of Systematic and Evolutionary Microbiology 35: 323-326.
Faecalibacterium prausnitzii		CRC-Depleted	Avuthu et al., 2022; Liu et al., 2022	CD-Depleted	Ravichandar et al., 2022			IBS-Depleted	Li et al., 2024	PDAC-Depleted	Nagata et al., 2022	COVID severity-negative; COVID severity-negative; COVID-Depleted	Li et al., 2023; Cheng et al., 2022	Multiple_Disease_Depleted	Ghosh et al., 2022	CRC-Depleted	CD-Depleted		IBS-Depleted	PDAC-Depleted	COVID severity-negative; COVID severity-negative; COVID-Depleted	Multiple_Disease_Depleted	Depelted in disease	6	Obligate anaerobe		Butyrate producer	Gut	HMP1	0.0386924	0.000178325	0.000397859	0.000550838	0.00460878	0.971067	0.175536	0.128205	0.18123	0.831013	5.10673	0.847082	6.20055			Khan MT, Duncan SH, Stams AJM, van Dijl JM, Flint HJ, Harmsen HJM (2012). The gut anaerobe Faecalibacterium prausnitzii uses an extracellular electron shuttle to grow at oxic–anoxic interphases. The ISME Journal 6: 1578-1585.	Lopez-Siles M, Duncan SH, Garcia-Gil LJ, Martinez-Medina M (2017). Faecalibacterium prausnitzii: from microbiology to diagnostics and prognostics. The ISME Journal 11: 841-852.
Faecalicatena faecis	Faecalicatena faecalis			CD-Depleted	Ravichandar et al., 2022												CD-Depleted						Depelted in disease	1	Obligate anaerobe			Gut	NCBI, Oh et al. 2021										NA	NA	NA	NA		1 Gut	Oh BS, Kim J-S, Ryu SW, Yu SY, Lee J-S, Park S-H et al (2021). Faecalicatena faecalis sp. nov., a moderately alkaliphilic bacterial strain isolated from swine faeces. Antonie van Leeuwenhoek 114: 2091-2099.	Nugent SG, Kumar D, Rampton DS, Evans DF (2001). Intestinal luminal pH in inflammatory bowel disease: possible determinants and implications for therapy with aminosalicylates and other drugs. Gut 48: 571.
Faecalicatena fissicatena	Eubacterium fissicatena			CD-Enriched	Ravichandar et al., 2022												CD-Enriched						Enriched in disease	1	Obligate anaerobe			Gut	NCBI, Sakamoto et al. 2017										NA	NA	NA	NA		9 Gut, 1 NA	Sakamoto M, Iino T, Ohkuma M (2017). Faecalimonas umbilicata gen. nov., sp. nov., isolated from human faeces, and reclassification of Eubacterium contortum, Eubacterium fissicatena and Clostridium oroticum as Faecalicatena contorta gen. nov., comb. nov., Faecalicatena fissicatena comb. nov. and Faecalicatena orotica comb. nov. International Journal of Systematic and Evolutionary Microbiology 67: …	Nakai M, Ribeiro RV, Stevens BR, Gill P, Muralitharan RR, Yiallourou S et al (2021). Essential Hypertension Is Associated With Changes in Gut Microbial Metabolic Pathways: A Multisite Analysis of Ambulatory Blood Pressure. Hypertension 78: 804-815.
Faecalicatena glycyrrhizinilyticum	Mediterraneibacter glycyrrhizinilyticus, [Clostridium] glycyrrhizinilyticum			CD-Enriched	Ravichandar et al., 2022	UC-Enriched	Ravichandar et al., 2022	IBS-Enriched	Li et al., 2024								CD-Enriched	UC-Enriched	IBS-Enriched				Enriched in disease	3	Obligate anaerobe			Gut	NCBI, Sakuma et al. 2006, Dashnyam et al. 2018										NA	NA	NA	NA		7 Gut, 1 NA	Sakuma K, Kitahara M, Kibe R, Sakamoto M, Benno Y (2006). Clostridium glycyrrhizinilyticum Sp. Nov., a Glycyrrhizin-Hydrolysing Bacterium Isolated from Human Faeces. Microbiology and Immunology 50: 481-485.	Dashnyam P, Mudududdla R, Hsieh T-J, Lin T-C, Lin H-Y, Chen P-Y et al (2018). β-Glucuronidases of opportunistic bacteria are the major contributors to xenobiotic-induced toxicity in the gut. Scientific Reports 8: 16372.
Faecalicatena gnavus	Ruminococcus gnavus			CD-Enriched	Ravichandar et al., 2022			IBS-Enriched	Li et al., 2024					Multiple_Disease_Enriched	Ghosh et al., 2022		CD-Enriched		IBS-Enriched			Multiple_Disease_Enriched	Enriched in disease	3	Obligate anaerobe	Yes		Gut	HMP1	0.00117865	1.48221e-06	0	5.37249e-06	0.00125755	0.627486	0.00238284	0	0.00647249	NA	NA	NA	NA			Zhai L, Huang C, Ning Z, Zhang Y, Zhuang M, Yang W et al (2023). Ruminococcus gnavus plays a pathogenic role in diarrhea-predominant irritable bowel syndrome by increasing serotonin biosynthesis. Cell Host & Microbe 31: 33-44.e35.	Hansen Sanne GK, Skov Marianne N, Justesen Ulrik S (2013). Two Cases of Ruminococcus gnavus Bacteremia Associated with Diverticulitis. Journal of Clinical Microbiology 51: 1334-1336.	Hall AB, Yassour M, Sauk J, Garner A, Jiang X, Arthur T et al (2017). A novel Ruminococcus gnavus clade enriched in inflammatory bowel disease patients. Genome Med 9: 103.
Faecalicatena torques	Ruminococcus torques	CRC-Enriched	Wirbel et al., 2019; Avuthu et al., 2022	CD-Enriched	Ravichandar et al., 2022							COVID severity-negative	Li et al., 2023			CRC-Enriched	CD-Enriched				COVID severity-negative		Inconsistent across diseases	Inconsistent across diseases	Obligate anaerobe			Gut	HMP1	0.00715783	3.05076e-05	8.62679e-05	0.000210229	0.00426213	0.965642	0.196982	0.0384615	0.0517799	NA	NA	NA	NA			Ouwerkerk JP, De Vos WM, Belzer C (2013). Glycobiome: bacteria and mucus at the epithelial interface. Best practice & research Clinical gastroenterology 27: 25-38.
Finegoldia magna	Peptostreptococcus magnus											COVID severity-positive	Li et al., 2023								COVID severity-positive		Enriched in disease	1	Obligate anaerobe	Yes		Skin	HMP1, Neumann et al. 2020	4.66239e-06	1.72359e-08	0.000122674	0.00233209	0.0036968	0.0271248	0.000794281	0.141026	0.313916	0.0451986	0.0590352	0.10664	0.0208066	Yes		Neumann A, Björck L, Frick I-M (2020). Finegoldia magna, an Anaerobic Gram-Positive Bacterium of the Normal Human Microbiota, Induces Inflammation by Activating Neutrophils. Frontiers in Microbiology 11.	Brüggemann H, Jensen A, Nazipi S, Aslan H, Meyer RL, Poehlein A et al (2018). Pan-genome analysis of the genus Finegoldia identifies two distinct clades, strain-specific heterogeneity, and putative virulence factors. Scientific Reports 8: 266.	Fletcher J, Porter R, Boulton Z, Brown L, Knight B, Romanczuk L et al (2022). In vitro efficacy of antibiotic loaded calcium sulfate beads (Stimulan Rapid Cure) against polymicrobial communities and individual bacterial strains derived from diabetic foot infections. Journal of Medical Microbiology 71.	Rosenthal ME, Rojtman AD, Frank E (2012). Finegoldia magna (formerly Peptostreptococcus magnus): An overlooked etiology for toxic shock syndrome? Medical Hypotheses 79: 138-140.
Firmicutes bacterium CAG:170												COVID severity-negative	Li et al., 2023								COVID severity-negative		Depelted in disease	1	Unknown			Gut	NCBI, ExperimentHub, AGP, Asnicar et al. 2021										0.21528	0.0727276	0.0503018	0.00593877		1 Gut	Asnicar F, Berry SE, Valdes AM, Nguyen LH, Piccinno G, Drew DA et al (2021). Microbiome connections with host metabolism and habitual diet from 1,098 deeply phenotyped individuals. Nature Medicine 27: 321-332.
Firmicutes bacterium CAG:238												COVID severity-negative	Li et al., 2023								COVID severity-negative		Depelted in disease	1	Unknown			Gut	NCBI, ExperimentHub, AGP, Li et al. 2020										0.123084	0.0326555	0.0402414	0.00523559		1 Gut	Li J, Zuo K, Zhang J, Hu C, Wang P, Jiao J et al (2020). Shifts in gut microbiome and metabolome are associated with risk of recurrent atrial fibrillation. Journal of Cellular and Molecular Medicine 24: 13356-13369.
Firmicutes bacterium CAG:94												COVID severity-negative	Li et al., 2023								COVID severity-negative		Depelted in disease	1	Unknown			Gut	NCBI, ExperimentHub, AGP, Asnicar et al. 2021, Franziska et al. 2023										0.20355	0.0351483	0.0663984	0.0111583		1 Gut	Asnicar F, Berry SE, Valdes AM, Nguyen LH, Piccinno G, Drew DA et al (2021). Microbiome connections with host metabolism and habitual diet from 1,098 deeply phenotyped individuals. Nature Medicine 27: 321-332.	Franziska B, David S, David B (2023). Characteristics of putative keystones in the healthy adult human gut microbiome as determined by correlation network analysis. bioRxiv: 2023.2011.2020.567895.
Flavonifractor plautii		CRC-Enriched	Liu et al., 2022	CD-Enriched	Ravichandar et al., 2022	UC-Enriched	Ravichandar et al., 2022					COVID severity-positive	Li et al., 2023	Multiple_Disease_Enriched	Ghosh et al., 2022	CRC-Enriched	CD-Enriched	UC-Enriched			COVID severity-positive	Multiple_Disease_Enriched	Enriched in disease	5	Obligate anaerobe	Yes	Opportunistic pathogen	Gut	HMP1	0.000328471	5.86974e-08	6.97009e-07	0	0.000178699	0.734177	0.00158856	0.0042735	0	0.627698	0.237445	0.408451	0.194084			Berger FK, Schwab N, Glanemann M, Bohle RM, Gärtner B, Groesdonk HV (2018). Flavonifractor (Eubacterium) plautii bloodstream infection following acute cholecystitis. IDCases 14: e00461.
Fusicatenibacter saccharivorans				CD-Depleted	Ravichandar et al., 2022												CD-Depleted						Depelted in disease	1	Obligate anaerobe			Gut	NCBI, ExperimentHub, AGP										0.758211	1.61673	0.730382	0.853409		90 Gut, 1 Skin	Takada T, Kurakawa T, Tsuji H, Nomoto K (2013). Fusicatenibacter saccharivorans gen. nov., sp. nov., isolated from human faeces. International Journal of Systematic and Evolutionary Microbiology 63: 3691-3696.
Fusobacterium nucleatum		CRC-Enriched	Wirbel et al., 2019; Thomas et al., 2019; Avuthu et al., 2022; Liu et al., 2022	CD-Enriched	Ravichandar et al., 2022			IBS-Enriched	Li et al., 2024			COVID severity-positive	Li et al., 2023			CRC-Enriched	CD-Enriched		IBS-Enriched		COVID severity-positive		Enriched in disease	4	Facultative anaerobe	Yes	Opportunistic pathogen	Oral cavity	HMP1	6.69819e-06	0.00799803	8.98017e-05	0.000190511	1194.06	0.0488246	0.981732	0.0982906	0.216828	0.011026	0.000516913	0.00201207	0.000103903	Yes		Afra K, Laupland K, Leal J, Lloyd T, Gregson D (2013). Incidence, risk factors, and outcomes of Fusobacterium species bacteremia. BMC Infectious Diseases 13: 264.	Chen Y, Huang Z, Tang Z, Huang Y, Huang M, Liu H et al (2022). More Than Just a Periodontal Pathogen –the Research Progress on Fusobacterium nucleatum. Frontiers in Cellular and Infection Microbiology 12.		Han YW (2015). Fusobacterium nucleatum: a commensal-turned pathogen. Current Opinion in Microbiology 23: 141-147.
Fusobacterium periodonticum								IBS-Enriched	Li et al., 2024										IBS-Enriched				Enriched in disease	1	Facultative anaerobe	Yes		Oral cavity	HMP1	2.18521e-05	0.0111143	0.000314818	0.000331999	508.616	0.137432	0.942812	0.115385	0.161812	0.00711605	0.000667954	0.00402414	5.05433e-05	Yes		Li W-H, Yu Y-c, Lee W-S (2021). Vertebral osteomyelitis caused by Fusobacterium periodonticum. Journal of Infection 82: e42-e44.	Slots J, Potts TV, Mashimo PA (1983). Fusobacterium periodonticum, a new species from the human oral cavity. J Dent Res 62: 960-963.	Kim M, Yun SY, Lee Y, Lee H, Yong D, Lee K (2022). Clinical Differences in Patients Infected with Fusobacterium and Antimicrobial Susceptibility of Fusobacterium Isolates Recovered at a Tertiary-Care Hospital in Korea. Ann Lab Med 42: 188-195.	Thurnheer T, Karygianni L, Flury M, Belibasakis GN (2019). Fusobacterium Species and Subspecies Differentially Affect the Composition and Architecture of Supra- and Subgingival Biofilms Models. Frontiers in Microbiology 10.
Fusobacterium sp. oral taxon 370		CRC-Enriched	Wirbel et al., 2019													CRC-Enriched							Enriched in disease	1	Obligate anaerobe			Oral cavity	HMP1, HOMD	0	8.34456e-06	0	0	Oral cavity	0	0.00317712	0	0	0.00109478	4.15389e-06	NA	NA	Yes		Bi D, Zhu Y, Gao Y, Li H, Zhu X, Wei R et al (2022). Profiling Fusobacterium infection at high taxonomic resolution reveals lineage-specific correlations in colorectal cancer. Nat Commun 13: 3336.	Chen F, Dai X, Zhou C-C, Li K-x, Zhang Y-j, Lou X-Y et al (2022). Integrated analysis of the faecal metagenome and serum metabolome reveals the role of gut microbiome-associated metabolites in the detection of colorectal cancer and adenoma. Gut 71: 1315.	Torralba MG, Aleti G, Li W, Moncera KJ, Lin Y-H, Yu Y et al (2021). Oral Microbial Species and Virulence Factors Associated with Oral Squamous Cell Carcinoma. Microbial Ecology 82: 1030-1046.
Fusobacterium varium								IBS-Enriched	Li et al., 2024										IBS-Enriched				Enriched in disease	1	Obligate anaerobe	Yes		Oral cavity	Kitamoto et al. 2020	2.36347e-07	0	0	0	0	0.00180832	0	0	0	0.0107132	0.00264883	NA	NA			Legaria MC, Lumelsky G, Rodriguez V, Rosetti S (2005). Clindamycin-Resistant Fusobacterium varium Bacteremia and Decubitus Ulcer Infection. Journal of Clinical Microbiology 43: 4293-4295.	Lee SJ, Baek YJ, Kim JN, Lee KH, Lee EH, Yeom JS et al (2022). Increasing Fusobacterium infections with Fusobacterium varium, an emerging pathogen. PLOS ONE 17: e0266610.	Kitamoto S, Nagao-Kitamoto H, Hein R, Schmidt TM, Kamada N (2020). The Bacterial Connection between the Oral Cavity and the Gut Diseases. Journal of Dental Research 99: 1021-1029.
Gemella haemolysans								IBS-Enriched	Li et al., 2024										IBS-Enriched				Enriched in disease	1	Facultative anaerobe	Yes		Oral cavity	HMP1	2.88445e-06	0.0246178	4.40406e-05	0.000226755	8534.66	0.0433996	0.965846	0.0641026	0.236246	0.090319	0.00462599	0.00402414	3.83702e-05	Yes		Hadano Y, Kinugasa Y, Ohkusu K, Ishibashi K, Isoda M (2018). Gemella haemolysans bacteremia in a patient with secondary peritonitis due to a duodenal ulcer perforation: A case report. IDCases 12: 133-135.	Kodaka S, Uchida T, Gomi H (2022). Gemella haemolysans as an emerging pathogen for bacteremia among the elderly. Journal of General and Family Medicine 23: 110-112.	Miyoshi T, Oge S, Nakata S, Ueno Y, Ukita H, Kousaka R et al (2021). Gemella haemolysans inhibits the growth of the periodontal pathogen Porphyromonas gingivalis. Sci Rep 11: 11742.
Gemella morbillorum		CRC-Enriched	Wirbel et al., 2019; Thomas et al., 2019; Avuthu et al., 2022; Liu et al., 2022					IBS-Enriched	Li et al., 2024			COVID severity-positive	Li et al., 2023			CRC-Enriched			IBS-Enriched		COVID severity-positive		Enriched in disease	3	Facultative anaerobe	Yes		Oral cavity	HMP1	1.22441e-06	0.00100833	9.36752e-07	7.13754e-06	823.521	0.00723327	0.747419	0.0042735	0.0161812	0.0204098	0.00106994	NA	NA	Yes		Miyoshi A, Miyatake T, Nishimura M, Tanaka A, Kanao S, Takeda M et al (2017). Gemella morbillorum bacteremia following total laparoscopic hysterectomy for uterine corpus cancer. Gynecology and Minimally Invasive Therapy 6: 79-81.	Pardo-Pol A, Pérez-Prieto D, Alier A, Ilzarbe L, Sorlí L, Puig L et al (2022). Acute Hematogenous Periprosthetic Hip Infection by Gemella morbillorum, Successfully Treated with Debridement, Antibiotics and Implant Retention: A Case Report and Literature Review of Osteoarticular Gemella morbillorum Infections. Tropical Medicine and Infectious Disease.	Steinberger J, Mohamed M, Sudhakar R (2020). Abstract 16259: Gemella Morbillorum Infective Endocarditis: A Systematic Review. Circulation 142: A16259-A16259.
Gemmiger formicilis				CD-Depleted	Ravichandar et al., 2022	UC-Depleted	Ravichandar et al., 2022	IBS-Depleted	Li et al., 2024					Multiple_Disease_Depleted	Ghosh et al., 2022		CD-Depleted	UC-Depleted	IBS-Depleted			Multiple_Disease_Depleted	Depelted in disease	4	Obligate anaerobe		Butyrate producer	Gut	NCBI, ExperimentHub, AGP										0.679778	0.166154	0.450704	0.0511026		65 Gut	Gossling J, Moore WEC (1975). Gemmiger formicilis, n.gen., n.sp., an Anaerobic Budding Bacterium from Intestines. International Journal of Systematic and Evolutionary Microbiology 25: 202-207.
Gordonibacter pamelaeae		CRC-Depleted	Thomas et al., 2019									COVID severity-positive	Li et al., 2023			CRC-Depleted					COVID severity-positive		Inconsistent across diseases	Inconsistent across diseases	Obligate anaerobe	Yes		Gut	HMP1	6.31188e-05	0	0	0	0	0.417722	0	0	0	0.580231	0.0597812	0.22334	0.0129732			Woo Patrick CY, Teng Jade LL, Lam Kay KM, Tse Cindy WS, Leung K-W, Leung Anthony WS et al (2010). First Report of Gordonibacter pamelaeae Bacteremia. Journal of Clinical Microbiology 48: 319-322.	Selma MV, Beltrán D, Luna MC, Romo-Vaquero M, García-Villalba R, Mira A et al (2017). Isolation of Human Intestinal Bacteria Capable of Producing the Bioactive Metabolite Isourolithin A from Ellagic Acid. Frontiers in Microbiology 8.	https://gold.jgi.doe.gov/organism?id=Go0005106
Granulicatella adiacens		CRC-Enriched	Thomas et al., 2019					IBS-Enriched	Li et al., 2024							CRC-Enriched			IBS-Enriched				Enriched in disease	2	Facultative anaerobe	Yes		Oral cavity	HMP1	7.98807e-06	0.00340232	2.1662e-05	7.32625e-05	425.925	0.0542495	0.96664	0.0384615	0.135922	0.00367532	5.39334e-05	NA	NA	Yes		Gardenier JC, Hranjec T, Sawyer RG, Bonatti H (2011). Granulicatella adiacens bacteremia in an elderly trauma patient. Surg Infect (Larchmt) 12: 251-253.	Quénard F, Seng P, Lagier J-C, Fenollar F, Stein A (2017). Prosthetic joint infection caused by Granulicatella adiacens: a case series and review of literature. BMC Musculoskeletal Disorders 18: 276.	Aas Jørn A, Paster Bruce J, Stokes Lauren N, Olsen I, Dewhirst Floyd E (2005). Defining the Normal Bacterial Flora of the Oral Cavity. Journal of Clinical Microbiology 43: 5721-5732.	Sato S, Kanamoto T, Inoue M (1999). Abiotrophia elegans strains comprise 8% of the nutritionally variant streptococci isolated from the human mouth. J Clin Microbiol 37: 2553-2556.	Cargill JS, Scott KS, Gascoyne-Binzi D, Sandoe JAT (2012). Granulicatella infection: diagnosis and management. Journal of Medical Microbiology 61: 755-761.
Granulicatella elegans								IBS-Enriched	Li et al., 2024										IBS-Enriched				Enriched in disease	1	Facultative anaerobe	Yes		Oral cavity	HMP1	1.27432e-06	0.00496422	1.08585e-05	8.41864e-05	3895.57	0.0253165	0.643368	0.00854701	0.0970874	NA	NA	0.00402414	3.19115e-05	Yes		Abdul-Redha RJ, Prag J, Sonksen UW, Kemp M, Andresen K, Christensen JJ (2007). Granulicatella elegans bacteraemia in patients with abdominal infections. Scandinavian Journal of Infectious Diseases 39: 830-833.	Quartermain L, Tailor H, Njenga S, Bhattacharjee P, Rao GG (2013). Neonatal Granulicatella elegans bacteremia, London, UK. Emerg Infect Dis 19: 1165-1166.	Cargill JS, Scott KS, Gascoyne-Binzi D, Sandoe JAT (2012). Granulicatella infection: diagnosis and management. Journal of Medical Microbiology 61: 755-761.	Karched M, Bhardwaj RG, Asikainen SE (2015). Coaggregation and biofilm growth of Granulicatella spp. with Fusobacterium nucleatum and Aggregatibacter actinomycetemcomitans. BMC Microbiology 15: 114.
Haemophilus parainfluenzae								IBS-Enriched	Li et al., 2024			COVID-Depleted	Cheng et al., 2022	Multiple_Disease_Depleted	Ghosh et al., 2022				IBS-Enriched		COVID-Depleted	Multiple_Disease_Depleted	Inconsistent across diseases	Inconsistent across diseases	Facultative anaerobe	Yes		Oral cavity	HMP1	0.00110975	0.124366	0.00241583	0.00699157	112.067	0.757685	0.999206	0.333333	0.543689	0.39584	0.111713	0.1167	0.00939473	Yes		Popov J, Strikwerda A, Gubbay J, Pai N (2019). Haemophilus parainfluenza bacteremia post-ERCP and cholecystectomy in a pediatric patient: A case report. Journal of the Association of Medical Microbiology and Infectious Disease Canada 4: 182-186.	Utter DR, Borisy GG, Eren AM, Cavanaugh CM, Mark Welch JL (2020). Metapangenomics of the oral microbiome provides insights into habitat adaptation and cultivar diversity. Genome Biology 21: 293.
Haemophilus pittmaniae												COVID severity-positive	Li et al., 2023								COVID severity-positive		Enriched in disease	1	Facultative anaerobe			Oral cavity	HMP1	1.49718e-05	0.000196849	0	0	13.148	0.0289331	0.158856	0	0	0.02604	0.00392714	0.0120724	0.000350765	Yes		Boucher MB, Bedotto M, Couderc C, Gomez C, Reynaud-Gaubert M, Drancourt M (2012). Haemophilus pittmaniae respiratory infection in a patient with siderosis: a case report. Journal of Medical Case Reports 6: 120.	Nørskov-Lauritsen N, Bruun B, Kilian M (2005). Multilocus sequence phylogenetic study of the genus Haemophilus with description of Haemophilus pittmaniae sp. nov. International Journal of Systematic and Evolutionary Microbiology 55: 449-456.	Mougeot JC, Beckman MF, Langdon HC, Lalla RV, Brennan MT, Bahrani Mougeot FK (2021). Haemophilus pittmaniae and Leptotrichia spp. Constitute a Multi-Marker Signature in a Cohort of Human Papillomavirus-Positive Head and Neck Cancer Patients. Front Microbiol 12: 794546.
Holdemania filiformis												COVID severity-negative	Li et al., 2023								COVID severity-negative		Depelted in disease	1	Obligate anaerobe			Gut	HMP1	0.000190809	0	4.18376e-07	0	0	0.600362	0	0.0042735	0	0.270488	0.0083378	0.162978	0.00692082			Willems A, Moore WEC, Weiss N, Collins MD (1997). Phenotypic and Phylogenetic Characterization of Some Eubacterium-Like Isolates Containing a Novel Type B Wall Murein from Human Feces: Description of Holdemania filiformis gen. nov., sp. nov. International Journal of Systematic and Evolutionary Microbiology 47: 1201-1204.
Hungatella effluvii				CD-Enriched	Ravichandar et al., 2022	UC-Enriched	Ravichandar et al., 2022										CD-Enriched	UC-Enriched					Enriched in disease	2	Obligate anaerobe	Yes		Gut	NCBI, Hernández-Juárez et al. 2021										0.000625586	3.13481e-05	NA	NA		7 Gut, 1 Environment	Park JH, Kim TS, Park H (2020). A Hungatella effluvii isolate in blood culture of a patient with hematochezia. Anaerobe 63: 102211.	Hernández-Juárez LE, Camorlinga M, Méndez-Tenorio A, Calderón JF, Huang BC, Bandoy DJDR et al (2021). Analyses of publicly available Hungatella hathewayi genomes revealed genetic distances indicating they belong to more than one species. Virulence 12: 1950-1964.
Hungatella hathewayi	Clostridium hathewayi	CRC-Enriched	Wirbel et al., 2019	CD-Enriched	Ravichandar et al., 2022					PDAC-Enriched	Nagata et al., 2022	COVID severity-positive	Li et al., 2023	Multiple_Disease_Enriched	Ghosh et al., 2022	CRC-Enriched	CD-Enriched			PDAC-Enriched	COVID severity-positive	Multiple_Disease_Enriched	Enriched in disease	5	Obligate anaerobe	Yes	Opportunistic pathogen	Gut	HMP1	0.000170697	0	1.62393e-08	0	0	0.361664	0	0.0042735	0	0.19487	0.0524654	0.0744467	0.015964			Xia X, Wu WKK, Wong SH, Liu D, Kwong TNY, Nakatsu G et al (2020). Bacteria pathogens drive host colonic epithelial cell promoter hypermethylation of tumor suppressor genes in colorectal cancer. Microbiome 8: 108.	Randazzo A, Kornreich A, Lissoir B (2015). A Clostridium hathewayi isolate in blood culture of a patient with an acute appendicitis. Anaerobe 35: 44-47.	Ala SD, Avish N, Bharath Raj Varatharaj P, Sohail MR (2014). Clostridium hathewayi bacteraemia and surgical site infection after uterine myomectomy. BMJ Case Reports 2014: bcr2013009322.
Klebsiella pneumoniae				CD-Enriched	Ravichandar et al., 2022							COVID severity-negative	Li et al., 2023				CD-Enriched				COVID severity-negative		Inconsistent across diseases	Inconsistent across diseases	Facultative anaerobe	Yes		Oral cavity, Gut	HMP1, HOMD, Ashurst and Dawson 2024	6.42998e-05	0.000463167	0	0.000214131	7.20324	0.0759494	0.000794281	0	0.0355987	0.187676	0.499287	0.0724346	0.218914	Yes		Chang D, Sharma L, Dela Cruz CS, Zhang D (2021). Clinical Epidemiology, Risk Factors, and Control Strategies of Klebsiella pneumoniae Infection. Frontiers in Microbiology 12.	Ko WC, Paterson DL, Sagnimeni AJ, Hansen DS, Von Gottberg A, Mohapatra S et al (2002). Community-acquired Klebsiella pneumoniae bacteremia: global differences in clinical patterns. Emerg Infect Dis 8: 160-166.	Ashurst JV, Dawson A (2024). Klebsiella Pneumonia. StatPearls. StatPearls Publishing: Treasure Island (FL) ineligible companies. Disclosure: Adam Dawson declares no relevant financial relationships with ineligible companies.	Paczosa Michelle K, Mecsas J (2016). Klebsiella pneumoniae: Going on the Offense with a Strong Defense. Microbiology and Molecular Biology Reviews 80: 629-661.
Klebsiella variicola				CD-Enriched	Ravichandar et al., 2022							COVID severity-negative	Li et al., 2023				CD-Enriched				COVID severity-negative		Inconsistent across diseases	Inconsistent across diseases	Facultative anaerobe	Yes		Oral cavity, Gut	NCBI, Barrios-Camacho et al. 209										0.145449	0.176634	0.0704225	0.0944788		Pathogen: 134 Blood, 106 Urine, 92 Gut, 83 Environment, 20 Clinical, 17 Oral, 15 Respiratory, 16 Skin, 15 Wound, 7 Tissue, 3 Pus, 1 (Vagina, Ear, Gall bladder, Liver), 11 Food, 20 Human, 9 Animal, 146 NA	Imai K, Ishibashi N, Kodana M, Tarumoto N, Sakai J, Kawamura T et al (2019). Clinical characteristics in blood stream infections caused by Klebsiella pneumoniae, Klebsiella variicola, and Klebsiella quasipneumoniae: a comparative study, Japan, 2014–2017. BMC Infectious Diseases 19: 946.	Rodríguez-Medina N, Barrios-Camacho H, Duran-Bedolla J, Garza-Ramos U (2019). Klebsiella variicola: an emerging pathogen in humans. Emerging Microbes & Infections 8: 973-988.	Joo E-J, Kim SJ, Baek M, Choi Y, Seo J, Yeom J-S et al (2018). Fecal carriage of antimicrobial-resistant Enterobacteriaceae in healthy Korean adults.	Barrios-Camacho H, Aguilar-Vera A, Beltran-Rojel M, Aguilar-Vera E, Duran-Bedolla J, Rodriguez-Medina N et al (2019). Molecular epidemiology of Klebsiella variicola obtained from different sources. Scientific Reports 9: 10610.
Lachnoanaerobaculum umeaense								IBS-Enriched	Li et al., 2024										IBS-Enriched				Enriched in disease	1	Obligate anaerobe			Oral cavity, Gut	HOMD, NCBI, Hedberg et al. 2012, Moore et al. 2021										7.81983e-05	2.28261e-06	NA	NA	Yes	2 Gut, 1 Oral, 1 NA	Hedberg ME, Moore ERB, Svensson-Stadler L, Hörstedt P, Baranov V, Hernell O et al (2012). Lachnoanaerobaculum gen. nov., a new genus in the Lachnospiraceae: characterization of Lachnoanaerobaculum umeaense gen. nov., sp. nov., isolated from the human small intestine, and Lachnoanaerobaculum orale sp. nov., isolated from saliva, and reclassification of Eubacterium saburreum (Prevot 1966) Holdeman …	Liu F, Liu M, Liu Y, Guo C, Zhou Y, Li F et al (2020). Oral microbiome and risk of malignant esophageal lesions in a high-risk area of China: A nested case-control study. Chin J Cancer Res 32: 742-754.	Moore ERB, Salvà-Serra F, Jaén-Luchoro D, Hammarström M-L, Hammarström S, Hedberg M (2021). Lachnoanaerobaculum. Bergey's Manual of Systematics of Archaea and Bacteria. pp 1-15.	LaMonte MJ, Gordon JH, Diaz‐Moreno P, Andrews CA, Shimbo D, Hovey KM et al (2022). Oral Microbiome Is Associated With Incident Hypertension Among Postmenopausal Women. Journal of the American Heart Association 11: e021930.
Lachnobacterium bovis								IBS-Enriched	Li et al., 2024										IBS-Enriched				Enriched in disease	1	Facultative anaerobe			Gut	NCBI, Whitford et al. 2001										NA	NA	NA	NA		4 Gut, 3 NA	Whitford MF, Yanke LJ, Forster RJ, Teather RM (2001). Lachnobacterium bovis gen. nov., sp. nov., a novel bacterium isolated from the rumen and faeces of cattle. International Journal of Systematic and Evolutionary Microbiology 51: 1977-1981.
Lachnoclostridium sp. An138												COVID severity-positive	Li et al., 2023								COVID severity-positive		Enriched in disease	1	Anaerobe			Gut	NCBI, ExperimentHub, Zhai et al. 2022										0.0464498	0.00061488	0.0120724	0.000890141		5 Gut	Zhai L, Xiao H, Lin C, Lam YY, Wong HLX, Gong M et al (2022). Gut microbiota-derived tryptamine impairs insulin sensitivity. bioRxiv: 2022.2003.2005.483098.	BioSample: SAMN06473610; Sample name: [Eubacterium] fissicatena An138; SRA: SRS2048727
Lachnospira eligens	Eubacterium eligens	CRC-Depleted	Liu et al., 2022; Avuthu et al., 2022	CD-Depleted	Ravichandar et al., 2022							COVID severity-negative	Li et al., 2023	Multiple_Disease_Depleted	Ghosh et al., 2022	CRC-Depleted	CD-Depleted				COVID severity-negative	Multiple_Disease_Depleted	Depelted in disease	4	Obligate anaerobe		Acetate producer, Pectinolytic, Anti-inflammatory	Gut	HMP1	0.00467861	1.61038e-05	1.2947e-05	2.68188e-06	0.00344201	0.76311	0.0119142	0.025641	0.0194175	0.676728	1.07988	NA	NA			Chung WSF, Meijerink M, Zeuner B, Holck J, Louis P, Meyer AS et al (2017). Prebiotic potential of pectin and pectic oligosaccharides to promote anti-inflammatory commensal bacteria in the human colon. FEMS Microbiology Ecology 93: fix127.
Lactobacillus delbrueckii												COVID severity-positive	Li et al., 2023								COVID severity-positive		Enriched in disease	1	Facultative anaerobe	Yes		Food origin, Gut, Vagina	NCBI, ExperimentHub, HMP1	1.90597e-07	1.70294e-07	0.000660372	3.411e-07	0.893477	0.00180832	0.00555997	0.0213675	0.00970874	0.0612293	0.0130037	0.0160966	0.000596861		224 Food, 16 Gut, 5 Urine, 2 Oral, 1 Skin, 1 Vagina, 17 Environmet, 69 NA	DuPrey KM, McCrea L, Rabinowitch BL, Azad KN (2012). Pyelonephritis and Bacteremia from Lactobacillus delbrueckii. Case Reports in Infectious Diseases 2012: 745743.	Zhai Z, An H, Wang G, Luo Y, Hao Y (2015). Functional role of pyruvate kinase from Lactobacillus bulgaricus in acid tolerance and identification of its transcription factor by bacterial one-hybrid. Scientific Reports 5: 17024.	Badet C, Thebaud NB (2008). Ecology of lactobacilli in the oral cavity: a review of literature. Open Microbiol J 2: 38-48.	Pasolli E, De Filippis F, Mauriello IE, Cumbo F, Walsh AM, Leech J et al (2020). Large-scale genome-wide analysis links lactic acid bacteria from food with the gut microbiome. Nature Communications 11: 2610.
Lactobacillus fermentum	Limosilactobacillus fermentum							IBS-Enriched	Li et al., 2024										IBS-Enriched				Enriched in disease	1	Facultative anaerobe	Yes		Food origin, Oral cavity, Gut, Vagina	NCBI, HOMD, ExperimentHub, HMP1	1.1349e-06	7.1382e-07	5.17466e-05	0	0.628972	0.00904159	0.00397141	0.025641	0	NA	NA	0.0100604	0.00302549	Yes	91 Food, 2 Human milk, 31 Gut, 11 Oral, 2 Vagina, 48 NA	Salminen MK, Rautelin H, Tynkkynen S, Poussa T, Saxelin M, Valtonen V et al (2006). Lactobacillus Bacteremia, Species Identification, and Antimicrobial Susceptibility of 85 Blood Isolates. Clinical Infectious Diseases 42: e35-e44.	Caufield PW, Schön CN, Saraithong P, Li Y, Argimón S (2015). Oral Lactobacilli and Dental Caries: A Model for Niche Adaptation in Humans. Journal of Dental Research 94: 110S-118S.	Gallemore G, Mohon R, Ferguson D (1995). Lactobacillus fermentum endocarditis involving a native mitral valve. Journal of the Tennessee Medical Association 88: 306-308.	Million M, Gaudin M, Melenotte C, Chasson L, Edouard S, Verdonk C et al (2020). Metagenomic Analysis of Microdissected Valvular Tissue for Etiological Diagnosis of Blood Culture–Negative Endocarditis. Clinical Infectious Diseases 70: 2405-2412.	Food origin
Lactobacillus gasseri				CD-Enriched	Ravichandar et al., 2022			IBS-Enriched	Li et al., 2024								CD-Enriched		IBS-Enriched				Enriched in disease	2	Facultative anaerobe	Yes		Vagina	HMP1	0	5.7641e-07	0.0546801	2.08058e-05	Vagina	0	0.00635425	0.303419	0.012945	0.0308883	0.0243608	0.00603622	0.000177565	Yes		Ramos-Coria D, Canto-Losa J, Carrillo-Vázquez D, Carbajal-Morelos L, Estrada-León R, Corona-Rodarte E (2021). Lactobacillus gasseri liver abscess and bacteremia: a case report. BMC Infectious Diseases 21: 518.	Salminen MK, Rautelin H, Tynkkynen S, Poussa T, Saxelin M, Valtonen V et al (2006). Lactobacillus Bacteremia, Species Identification, and Antimicrobial Susceptibility of 85 Blood Isolates. Clinical Infectious Diseases 42: e35-e44.	Zotta T, Ricciardi A, Ianniello RG, Parente E, Reale A, Rossi F et al (2014). Assessment of Aerobic and Respiratory Growth in the Lactobacillus casei Group. PLOS ONE 9: e99189.	Caufield PW, Schön CN, Saraithong P, Li Y, Argimón S (2015). Oral Lactobacilli and Dental Caries: A Model for Niche Adaptation in Humans. Journal of Dental Research 94: 110S-118S.	Chee WJY, Chew SY, Than LTL (2020). Vaginal microbiota and the potential of Lactobacillus derivatives in maintaining vaginal health. Microb Cell Fact 19: 203.
Lactobacillus mucosae	Limosilactobacillus mucosae					UC-Enriched	Ravichandar et al., 2022											UC-Enriched					Enriched in disease	1	Obligate anaerobe			Gut	HMP1, Roos et al. 2000, NCBI	2.53165e-09	0	0	0	0	0.00180832	0	0	0	NA	NA	0.00201207	0.000159215		47 Gut, 2 Environmet, 7 NA	Roos S, Karner F, Axelsson L, Jonsson H (2000). Lactobacillus mucosae sp. nov., a new species with in vitro mucus-binding activity isolated from pig intestine. International Journal of Systematic and Evolutionary Microbiology 50: 251-258.	Ayyanna R, Ankaiah D, Arul V (2018). Anti-inflammatory and Antioxidant Properties of Probiotic Bacterium Lactobacillus mucosae AN1 and Lactobacillus fermentum SNR1 in Wistar Albino Rats. Frontiers in Microbiology 9.	Caufield PW, Schön CN, Saraithong P, Li Y, Argimón S (2015). Oral Lactobacilli and Dental Caries: A Model for Niche Adaptation in Humans. Journal of Dental Research 94: 110S-118S.
Lactobacillus oris	Limosilactobacillus oris											COVID severity-positive	Li et al., 2023								COVID severity-positive		Enriched in disease	1	Facultative anaerobe	Yes		Oral cavity	HOMD, ExperimentHub, AGP, Jia 2016, Kõll-Klais et al. 2005, Farrow and Collins 1988										0.00985299	0.00382377	NA	NA	Yes	11 Gut, 3 Oral, 1 Vagina, 4 Environmet	Rocca MF, Aguerre L, Cipolla L, Martínez C, Armitano R, Dangiolo G et al (2018). Lactobacillus spp. invasive infections in Argentina. International Journal of Infectious Diseases 73: 163.	Afrin S, Akter S, Begum S, Hossain MN (2021). The Prospects of Lactobacillus oris as a Potential Probiotic With Cholesterol-Reducing Property From Mother's Milk. Frontiers in Nutrition 8.	Kõll-Klais P, Mändar R, Leibur E, Marcotte H, Hammarström L, Mikelsaar M (2005). Oral lactobacilli in chronic periodontitis and periodontal health: species composition and antimicrobial activity. Oral Microbiology and Immunology 20: 354-361.	Jia F (2016). Complete Genome Sequence of Lactobacillus oris J-1, a Potential Probiotic Isolated from the Human Oral Microbiome. Genome Announcements 4: 10.1128/genomea.00970-00916.	FARROW JAE, COLLINS MD (1988). Notes: Lactobacillus oris sp. nov. from the Human Oral Cavity. International Journal of Systematic and Evolutionary Microbiology 38: 116-118.
Lactobacillus paracasei	Lacticaseibacillus paracasei			CD-Enriched	Ravichandar et al., 2022												CD-Enriched						Enriched in disease	1	Facultative anaerobe	Yes		Food origin, Oral cavity, Gut	HMP1, HOMD, NCBI, Caufield et al. 2015	3.07052e-07	1.22319e-08	0	0	0.0398366	0.0126582	0.00317712	0	0	NA	NA	NA	NA	Yes	199 Food, 71 Gut, 9 Oral, 3 Blood, 1 Vagina, 1 Teat canal, 23 Environment, 61 NA	Rocca MF, Aguerre L, Cipolla L, Martínez C, Armitano R, Dangiolo G et al (2018). Lactobacillus spp. invasive infections in Argentina. International Journal of Infectious Diseases 73: 163.	Ma X, Wang G, Zhai Z, Zhou P, Hao Y (2018). Global Transcriptomic Analysis and Function Identification of Malolactic Enzyme Pathway of Lactobacillus paracasei L9 in Response to Bile Stress. Frontiers in Microbiology 9.	Caufield PW, Schön CN, Saraithong P, Li Y, Argimón S (2015). Oral Lactobacilli and Dental Caries: A Model for Niche Adaptation in Humans. Journal of Dental Research 94: 110S-118S.
Lactobacillus reuteri	Limosilactobacillus reuteri			CD-Enriched	Ravichandar et al., 2022												CD-Enriched						Enriched in disease	1	Facultative anaerobe			Vagina, Gut	HMP1, NCBI, Mu et al. 2018	1.44485e-07	2.5973e-08	6.45073e-05	0	0.179763	0.00361664	0.000794281	0.0299145	0	NA	NA	0.00402414	0.0042305	Yes	250 Gut, 49 Food, 35 Stomach, 7 Milk, 3 Urine, 1 Vagina, 128 NA, 2 Other	Twetman S, Derawi B, Keller M, Ekstrand K, Yucel-Lindberg T, Stecksén-Blicks C (2009). Short-term effect of chewing gums containing probiotic Lactobacillus reuteri on the levels of inflammatory mediators in gingival crevicular fluid. Acta Odontologica Scandinavica 67: 19-24.	Caufield PW, Schön CN, Saraithong P, Li Y, Argimón S (2015). Oral Lactobacilli and Dental Caries: A Model for Niche Adaptation in Humans. Journal of Dental Research 94: 110S-118S.	Mu Q, Tavella VJ, Luo XM (2018). Role of Lactobacillus reuteri in Human Health and Diseases. Front Microbiol 9: 757.
Lactobacillus rhamnosus	Lacticaseibacillus rhamnosus			CD-Enriched	Ravichandar et al., 2022	UC-Enriched	Ravichandar et al., 2022					COVID severity-positive	Li et al., 2023				CD-Enriched	UC-Enriched			COVID severity-positive		Enriched in disease	3	Facultative anaerobe	Yes		Food origin, Oral cavity, Gut	NCBI, HOMD, AGP, Pasolli et al. 2020	4.87703e-07	0	2.5453e-06	0	0	0.00904159	0	0.0042735	0	NA	NA	0.0321932	0.00212024	Yes	120 Food, 88 Gut, 26 Blood, 11 Vagina, 9 Nose, 7 Oral, 7 Urine, 1 Environment, 76 NA	Rocca MF, Aguerre L, Cipolla L, Martínez C, Armitano R, Dangiolo G et al (2018). Lactobacillus spp. invasive infections in Argentina. International Journal of Infectious Diseases 73: 163.	Zotta T, Ricciardi A, Ianniello RG, Parente E, Reale A, Rossi F et al (2014). Assessment of Aerobic and Respiratory Growth in the Lactobacillus casei Group. PLOS ONE 9: e99189.	Caufield PW, Schön CN, Saraithong P, Li Y, Argimón S (2015). Oral Lactobacilli and Dental Caries: A Model for Niche Adaptation in Humans. Journal of Dental Research 94: 110S-118S.	Salminen MK, Rautelin H, Tynkkynen S, Poussa T, Saxelin M, Valtonen V et al (2006). Lactobacillus Bacteremia, Species Identification, and Antimicrobial Susceptibility of 85 Blood Isolates. Clinical Infectious Diseases 42: e35-e44.	Pasolli E, De Filippis F, Mauriello IE, Cumbo F, Walsh AM, Leech J et al (2020). Large-scale genome-wide analysis links lactic acid bacteria from food with the gut microbiome. Nature Communications 11: 2610.
Lactobacillus rogosae												COVID severity-negative	Li et al., 2023								COVID severity-negative		Depelted in disease	1	Obligate anaerobe			Gut	NCBI, ExperimentHub, AGP										0.290272	0.0196019	0.110664	0.00859865		1 Gut	Guo C, Che X, Briese T, Ranjan A, Allicock O, Yates RA et al (2023). Deficient butyrate-producing capacity in the gut microbiome is associated with bacterial network disturbances and fatigue symptoms in ME/CFS. Cell Host & Microbe 31: 288-304.e288.	Yoshikata R, Yamaguchi M, Mase Y, Tatsuzuki A, Myint KZY, Ohta H (2022). Age-Related Changes, Influencing Factors, and Crosstalk Between Vaginal and Gut Microbiota: A Cross-Sectional Comparative Study of Pre- and Postmenopausal Women. Journal of Women's Health 31: 1763-1772.
Lactobacillus ruminis	Ligilactobacillus ruminis											COVID severity-negative	Li et al., 2023								COVID severity-negative		Depelted in disease	1	Facultative anaerobe			Gut	HMP1, NCBI	4.61631e-05	0	1.07521e-06	0	0	0.034358	0	0.0042735	0	NA	NA	0.0201207	0.0148858		78 Gut, 11 NA	O’ Donnell MM, Harris HMB, Lynch DB, Ross RP, O’Toole PW (2015). Lactobacillus ruminis strains cluster according to their mammalian gut source. BMC Microbiology 15: 80.
Lactobacillus salivarius	Ligilactobacillus salivarius					UC-Enriched	Ravichandar et al., 2022					COVID severity-positive	Li et al., 2023					UC-Enriched			COVID severity-positive		Enriched in disease	2	Facultative anaerobe	Yes		Oral cavity	HMP1, HOMD, Caufield et al. 2015	6.62387e-07	1.80199e-06	0	0	2.72044	0.00361664	0.00317712	0	0	NA	NA	NA	NA	Yes		Caufield PW, Schön CN, Saraithong P, Li Y, Argimón S (2015). Oral Lactobacilli and Dental Caries: A Model for Niche Adaptation in Humans. Journal of Dental Research 94: 110S-118S.	Dec M, Stępień-Pyśniak D, Puchalski A, Hauschild T, Pietras-Ożga D, Ignaciuk S et al (2021). Biodiversity of Ligilactobacillus salivarius Strains from Poultry and Domestic Pigeons. Animals.	Rocca MF, Aguerre L, Cipolla L, Martínez C, Armitano R, Dangiolo G et al (2018). Lactobacillus spp. invasive infections in Argentina. International Journal of Infectious Diseases 73: 163.	Salminen MK, Rautelin H, Tynkkynen S, Poussa T, Saxelin M, Valtonen V et al (2006). Lactobacillus Bacteremia, Species Identification, and Antimicrobial Susceptibility of 85 Blood Isolates. Clinical Infectious Diseases 42: e35-e44.
Lactococcus lactis				CD-Enriched	Ravichandar et al., 2022												CD-Enriched						Enriched in disease	1	Facultative anaerobe	Yes		Food origin, Oral cavity, Gut	HMP1, HOMD, McAuliffe 2018	4.48235e-05	3.60655e-05	3.00214e-06	9.10741e-05	0.804612	0.220615	0.0492454	0.0042735	0.0647249	0.16234	0.0447397	0.0241449	0.00304789	Yes		Gurley A, Brien T, Garland JM, Finn A (2021). Lactococcus lactis bacteraemia in a patient on probiotic supplementation therapy. BMJ Case Reports 14: e243915.	McAuliffe O (2018). Symposium review: Lactococcus lactis from nondairy sources: Their genetic and metabolic diversity and potential applications in cheese1. Journal of Dairy Science 101: 3597-3610.
Limosilactobacillus vaginalis	Lactobacillus vaginalis							IBS-Enriched	Li et al., 2024			COVID severity-positive	Li et al., 2023						IBS-Enriched		COVID severity-positive		Enriched in disease	2	Facultative anaerobe			Vagina	HMP1	0	1.2942e-06	0.000932914	1.84424e-05	Vagina	0	0.00714853	0.376068	0.00647249	0.00672505	0.00126905	NA	NA	Yes		Embley TM, Faquir N, Bossart W, Collins MD (1989). Lactobacillus vaginalis sp. nov. from the Human Vagina. International Journal of Systematic and Evolutionary Microbiology 39: 368-370.	Kanasi E, Johansson I, Lu SC, Kressin NR, Nunn ME, Kent R, Jr. et al (2010). Microbial risk markers for childhood caries in pediatricians' offices. J Dent Res 89: 378-383.	Caufield PW, Schön CN, Saraithong P, Li Y, Argimón S (2015). Oral Lactobacilli and Dental Caries: A Model for Niche Adaptation in Humans. J Dent Res 94: 110s-118s.	Badet C, Thebaud NB (2008). Ecology of lactobacilli in the oral cavity: a review of literature. Open Microbiol J 2: 38-48.
Megamonas funiformis												COVID severity-negative	Li et al., 2023								COVID severity-negative		Depelted in disease	1	Obligate anaerobe			Gut	HMP1, ExperimentHub, NCBI	2.85226e-06	0	0	0	0	0.0180832	0	0	0	0.0909446	0.0674625	0.0362173	0.0152531		42 Gut, 1 NA	Sakon H, Nagai F, Morotomi M, Tanaka R (2008). Sutterella parvirubra sp. nov. and Megamonas funiformis sp. nov., isolated from human faeces. International Journal of Systematic and Evolutionary Microbiology 58: 970-975.	Kubasova T, Seidlerova Z, Rychlik I (2021). Ecological Adaptations of Gut Microbiota Members and Their Consequences for Use as a New Generation of Probiotics. International Journal of Molecular Sciences.
Megasphaera micronuciformis								IBS-Enriched	Li et al., 2024										IBS-Enriched				Enriched in disease	1	Obligate anaerobe			Oral cavity	HMP1	2.28747e-05	0.0040809	1.99795e-05	3.8357e-05	178.402	0.0759494	0.602859	0.034188	0.0226537	0.0342509	0.0126468	0.00201207	4.30584e-06	Yes		Ran M, Shinko A, Yuji H, Taku I, Kenji T, Yukiko B et al (2013). Study of the distribution of Megasphaera micronuciformis in oral cavities of the Japanese by species-specific polymerase chain reaction (PCR) assay. African Journal of Microbiology Research 7: 5546-5549.	Salliss ME, Maarsingh JD, Garza C, Łaniewski P, Herbst-Kralovetz MM (2021). Veillonellaceae family members uniquely alter the cervical metabolic microenvironment in a human three-dimensional epithelial model. npj Biofilms and Microbiomes 7: 57.
Merdibacter massiliensis						UC-Enriched	Ravichandar et al., 2022											UC-Enriched					Enriched in disease	1	Obligate anaerobe			Gut	NCBI, Anani et al. 2019										NA	NA	NA	NA		2 Gut	Anani H, Abou Abdallah R, Chelkha N, Fontanini A, Ricaboni D, Mailhe M et al (2019). Draft genome and description of Merdibacter massiliensis gen.nov., sp. nov., a new bacterium genus isolated from the human ileum. Scientific Reports 9: 7931.
Methanobrevibacter smithii												COVID severity-negative	Li et al., 2023								COVID severity-negative		Depelted in disease	1	Obligate anaerobe	Yes (Archaemia)		Gut	HMP1	0.000233607	0	0	3e-07	0	0.200723	0	0	0.00647249	0.283156	0.521935	0.167002	0.0501044			Drancourt M, Djemai K, Gouriet F, Grine G, Loukil A, Bedotto M et al (2021). Methanobrevibacter smithii Archaemia in Febrile Patients With Bacteremia, Including Those With Endocarditis. Clinical Infectious Diseases 73: e2571-e2579.	Hansen EE, Lozupone CA, Rey FE, Wu M, Guruge JL, Narra A et al (2011). Pan-genome of the dominant human gut-associated archaeon, Methanobrevibacter smithii, studied in twins. Proceedings of the National Academy of Sciences 108: 4599-4606.
Mobiluncus curtisii								IBS-Depleted	Li et al., 2024										IBS-Depleted				Depelted in disease	1	Obligate anaerobe	Yes		Vagina	HMP1, NCBI	1.20976e-07	0	0.000136809	8.1521e-07	0	0.00904159	0	0.042735	0.00323625	0.00344073	0.000200411	NA	NA		21 Vagina, 2 NA	Arries C, Ferrieri P (2022). Mobiluncus curtisii Bacteremia: Case Study and Literature Review. Infect Dis Rep 14: 82-87.
Mogibacterium diversum		CRC-Enriched	Liu et al., 2022													CRC-Enriched							Enriched in disease	1	Obligate anaerobe			Oral cavity	HOMD, NCBI, Nakazawa et al. 2002, Thompson et al. 2015										0.0744448	0.00143518	NA	NA	Yes	15 Oral, 3 Gut	Nakazawa F, Poco SE, Sato M, Ikeda T, Kalfas S, Sundqvist G et al (2002). Taxonomic characterization of Mogibacterium diversum sp. nov. and Mogibacterium neglectum sp. nov., isolated from human oral cavities. International Journal of Systematic and Evolutionary Microbiology 52: 115-122.	Thompson H, Rybalka A, Moazzez R, Dewhirst Floyd E, Wade William G (2015). In Vitro Culture of Previously Uncultured Oral Bacterial Phylotypes. Applied and Environmental Microbiology 81: 8307-8314.
Morganella morganii	Proteus morganii			CD-Enriched	Ravichandar et al., 2022							COVID severity-positive	Li et al., 2023				CD-Enriched				COVID severity-positive		Enriched in disease	2	Facultative anaerobe	Yes		Gut	NCBI, Liu et al., 2016	0	0	0	4.25113e-06	Skin	0	0	0	0.00323625	0.00703785	0.00674419	0.00603622	0.00947404		32 Gut, 40 Urine, 16 Food, 14 Sputum, 13 Blood, 10 Secretions, 8 Clinical, 3 Wound, 3 Tissue, 3 Heart, 3 Animal, 2 pus, 2 lung, 2 Meat, 1 Abscess, 1 Brain, 1 liver, 1 Nose, 1 ulcer, 1 Plant, 2 honeybee, 1 Fish, 63 NA, 15 Environment	Posteraro B, Torelli R, Vella A, Leone PM, De Angelis G, De Carolis E et al (2020). Pan-Echinocandin-Resistant Candida glabrata Bloodstream Infection Complicating COVID-19: A Fatal Case Report. Journal of Fungi.	Laupland Kevin B, Paterson David L, Edwards F, Stewart Adam G, Harris Patrick NA (2022). Morganella morganii, an Emerging Cause of Bloodstream Infections. Microbiology Spectrum 10: e00569-00522.	Liu H, Zhu J, Hu Q, Rao X (2016). Morganella morganii, a non-negligent opportunistic pathogen. International Journal of Infectious Diseases 50: 10-17.
Odoribacter splanchnicus				CD-Depleted	Ravichandar et al., 2022	UC-Depleted	Ravichandar et al., 2022							Multiple_Disease_Depleted	Ghosh et al., 2022		CD-Depleted	UC-Depleted				Multiple_Disease_Depleted	Depelted in disease	3	Obligate anaerobe	Yes		Gut	HMP1	0.0104329	2.57979e-05	0.000261599	0	0.00247274	0.699819	0.00317712	0.00854701	0	0.626994	0.361564	0.639839	0.449088			Oh BS, Choi WJ, Kim J-S, Ryu SW, Yu SY, Lee J-S et al (2021). Cell-free supernatant of odoribacter splanchnicus isolated from human feces exhibits anti-colorectal cancer activity. Frontiers in Microbiology: 3454.	Kanematsu A, Okamoto K, Nakagawa N, Sonoda H, Moriya K (2022). Identification of Odoribacter splanchnicus bacteremia using MALDI-TOF mass spectrometry and 16S rRNA sequencing: A case report. Anaerobe 78: 102663.
Olsenella uli												COVID severity-positive	Li et al., 2023								COVID severity-positive		Enriched in disease	1	Facultative anaerobe	Yes		Oral cavity	HMP1	0	1.57246e-05	0	0	Oral	0	0.0397141	0	0	0.00625586	0.000310644	NA	NA	Yes		Bahrani-Mougeot Farah K, Paster Bruce J, Coleman S, Ashar J, Barbuto S, Lockhart Peter B (2008). Diverse and Novel Oral Bacterial Species in Blood following Dental Procedures. Journal of Clinical Microbiology 46: 2129-2132.	Lau SK, Woo PC, Fung AM, Chan K-m, Woo GK, Yuen K-y (2004). Anaerobic, non-sporulating, Gram-positive bacilli bacteraemia characterized by 16S rRNA gene sequencing. Journal of Medical Microbiology 53: 1247-1253.	Yan Y, Li H, Li S, Liu S, Jia N, Liu Y et al (2022). Olsenella uli-induced pneumonia: a case report. Annals of Clinical Microbiology and Antimicrobials 21: 9.
Oribacterium parvum												COVID severity-positive	Li et al., 2023								COVID severity-positive		Enriched in disease	1	Obligate anaerobe			Oral cavity	HOMD, ExperimentHub, AGP, NCBI, Sizova et al. 2014, Seerangaiyan et al. 2017										0.00430091	2.16218e-05	NA	NA	Yes	4 Oral, 5 Gut, 2 NA	Sizova MV, Muller PA, Stancyk D, Panikov NS, Mandalakis M, Hazen A et al (2014). Oribacterium parvum sp. nov. and Oribacterium asaccharolyticum sp. nov., obligately anaerobic bacteria from the human oral cavity, and emended description of the genus Oribacterium. International Journal of Systematic and Evolutionary Microbiology 64: 2642-2649.	Seerangaiyan K, van Winkelhoff AJ, Harmsen HJM, Rossen JWA, Winkel EG (2017). The tongue microbiome in healthy subjects and patients with intra-oral halitosis. Journal of Breath Research 11: 036010.	Rosier BT, Buetas E, Moya-Gonzalvez EM, Artacho A, Mira A (2020). Nitrate as a potential prebiotic for the oral microbiome. Scientific Reports 10: 12895.
Oribacterium sinus												COVID severity-positive	Li et al., 2023								COVID severity-positive		Enriched in disease	1	Obligate anaerobe			Oral cavity	HMP1	2.39085e-05	0.00395987	7.26483e-05	4.49845e-05	165.626	0.0361664	0.692613	0.0555556	0.0485437	0.00875821	0.000113558	NA	NA	Yes		Carlier J-P, apos, ouas G, Bonne I, Lozniewski A, Mory F (2004). Oribacterium sinus gen. nov., sp. nov., within the family ‘Lachnospiraceae’ (phylum Firmicutes). International Journal of Systematic and Evolutionary Microbiology 54: 1611-1615.	Rosier BT, Buetas E, Moya-Gonzalvez EM, Artacho A, Mira A (2020). Nitrate as a potential prebiotic for the oral microbiome. Scientific Reports 10: 12895.	Pushalkar S, Ji X, Li Y, Estilo C, Yegnanarayana R, Singh B et al (2012). Comparison of oral microbiota in tumor and non-tumor tissues of patients with oral squamous cell carcinoma. BMC Microbiology 12: 144.	Sizova MV, Hohmann T, Hazen A, Paster BJ, Halem SR, Murphy CM et al (2012). New Approaches for Isolation of Previously Uncultivated Oral Bacteria. Applied and Environmental Microbiology 78: 194-203.
Oscillibacter sp. KLE 1728										PDAC-Depleted	Nagata et al., 2022									PDAC-Depleted			Depelted in disease	1	Facultative anaerobe			Gut	HMP1	0.00097015	0	0	0	0	0.198915	0	0	0	NA	NA	NA	NA			https://www.beiresources.org/ProductInformationSheet/tabid/784/Default.aspx?doc=59502.pdf
Oxalobacter formigenes												COVID severity-negative	Li et al., 2023	Multiple_Disease_Depleted	Ghosh et al., 2022						COVID severity-negative	Multiple_Disease_Depleted	Depelted in disease	2	Obligate anaerobe			Gut	HMP1	0.000121594	0	0	0	0	0.207957	0	0	0	0.0513763	0.00675311	0.0704225	0.0112433			Duncan Sylvia H, Richardson Anthony J, Kaul P, Holmes Ross P, Allison Milton J, Stewart Colin S (2002). Oxalobacter formigenes and Its Potential Role in Human Health. Applied and Environmental Microbiology 68: 3841-3847.
Parabacteroides distasonis														Multiple_Disease_Enriched	Ghosh et al., 2022							Multiple_Disease_Enriched	Enriched in disease	1	Facultative anaerobe	Yes		Gut	HMP1	0.0153745	3.64163e-05	0.000102795	5.8032e-05	0.00236862	0.661844	0.0532168	0.0598291	0.0517799	0.735533	1.29884	0.756539	1.46522			Cobo F, Pérez-Carrasco V, Franco-Acosta A, García-Salcedo JA, Navarro-Marí JM (2022). Bacteremia due to Parabacteroides distasonis: Experience with 4 cases. Anaerobe 76: 102608.	Ezeji JC, Sarikonda DK, Hopperton A, Erkkila HL, Cohen DE, Martinez SP et al (2021). Parabacteroides distasonis: intriguing aerotolerant gut anaerobe with emerging antimicrobial resistance and pathogenic and probiotic roles in human health. Gut Microbes 13: 1922241.
Parabacteroides goldsteinii	Bacteroides goldsteinii											COVID severity-negative	Li et al., 2023								COVID severity-negative		Depelted in disease	1	Obligate anaerobe	Yes		Gut	HMP1	0.000515716	0	0	0	0	0.179024	0	0	0	0.158664	0.061377	0.124748	0.0613189			Sakamoto M, Benno Y (2006). Reclassification of Bacteroides distasonis, Bacteroides goldsteinii and Bacteroides merdae as Parabacteroides distasonis gen. nov., comb. nov., Parabacteroides goldsteinii comb. nov. and Parabacteroides merdae comb. nov. International Journal of Systematic and Evolutionary Microbiology 56: 1599-1605.	Awadel-Kariem FM, Patel P, Kapoor J, Brazier JS, Goldstein EJC (2010). First report of Parabacteroides goldsteinii bacteraemia in a patient with complicated intra-abdominal infection. Anaerobe 16: 223-225.	Lai C-H, Lin T-L, Huang M-Z, Li S-W, Wu H-Y, Chiu Y-F et al (2022). Gut Commensal Parabacteroides goldsteinii MTS01 Alters Gut Microbiota Composition and Reduces Cholesterol to Mitigate Helicobacter pylori-Induced Pathogenesis. Frontiers in Immunology 13.
Parabacteroides johnsonii												COVID severity-negative	Li et al., 2023	Multiple_Disease_Enriched	Ghosh et al., 2022						COVID severity-negative	Multiple_Disease_Enriched	Inconsistent across diseases	Inconsistent across diseases	Obligate anaerobe			Gut	HMP1	0.00168396	4.62065e-06	1.86795e-06	1.94337e-06	0.00274392	0.175407	0.00555997	0.0042735	0.00323625	0.116515	0.0620438	0.102616	0.0480383			Sakamoto M, Kitahara M, Benno Y (2007). Parabacteroides johnsonii sp. nov., isolated from human faeces. International Journal of Systematic and Evolutionary Microbiology 57: 293-296.
Paraprevotella clara														Multiple_Disease_Depleted	Ghosh et al., 2022							Multiple_Disease_Depleted	Depelted in disease	1	Obligate anaerobe			Gut	HMP1	0.0011171	1.02939e-07	1.73056e-05	4.0712e-07	9.21481e-05	0.162749	0.00238284	0.00854701	0.00970874	0.112449	0.0118133	0.082495	0.00978636			Morotomi M, Nagai F, Sakon H, Tanaka R (2009). Paraprevotella clara gen. nov., sp. nov. and Paraprevotella xylaniphila sp. nov., members of the family ‘Prevotellaceae’ isolated from human faeces. International Journal of Systematic and Evolutionary Microbiology 59: 1895-1900.
Paraprevotella xylaniphila								IBS-Depleted	Li et al., 2024										IBS-Depleted				Depelted in disease	1	Obligate anaerobe			Gut	HMP1	0.000385465	1.44348e-05	2.32338e-05	1.39159e-08	0.0374477	0.151899	0.00158856	0.0128205	0.00323625	0.247498	0.11963	0.251509	0.188171			Morotomi M, Nagai F, Sakon H, Tanaka R (2009). Paraprevotella clara gen. nov., sp. nov. and Paraprevotella xylaniphila sp. nov., members of the family ‘Prevotellaceae’isolated from human faeces. International journal of systematic and evolutionary microbiology 59: 1895-1900.
Parvimonas micra		CRC-Enriched	Wirbel et al., 2019; Thomas et al., 2019; Avuthu et al., 2022; Liu et al., 2022					IBS-Enriched	Li et al., 2024							CRC-Enriched			IBS-Enriched				Enriched in disease	2	Obligate anaerobe	Yes		Oral cavity	HMP1	6.93743e-06	0.00012821	4.14103e-07	0	18.4809	0.0253165	0.433678	0.0042735	0	0.0302627	0.00236533	NA	NA	Yes		Jiang Y, Qin W, Li J, Gao Y, Zeng Y (2022). A case report of sepsis and death caused by Parvimonas micra, a rare anaerobe. Frontiers in Public Health 10.	Watanabe T, Hara Y, Yoshimi Y, Fujita Y, Yokoe M, Noguchi Y (2020). Clinical characteristics of bloodstream infection by Parvimonas micra: retrospective case series and literature review. BMC Infectious Diseases 20: 578.
Pediococcus acidilactici				CD-Enriched	Ravichandar et al., 2022												CD-Enriched						Enriched in disease	1	Facultative anaerobe	Yes		Food origin	NCBI, Othman et al. 2017, Todorov et al. 2022	4.44846e-08	0	0	0	0	0.00180832	0	0	0	0.0046919	0.00230422	0.00201207	0.0014407		142 Food, 61 Gut, 4 Stomach, 1 Larvae, 8 Environmet, 38 NA	Tachikawa J, Aizawa Y, Izumita R, Shin C, Imai C, Saitoh A (2022). Resolution of Pediococcus acidilactici bacteremia without antibiotic therapy in a 16-year-old adolescent with leukemia receiving maintenance chemotherapy. IDCases 27: e01384.	Barros Rosana R, Carvalho Maria Da Glória S, Peralta José M, Facklam Richard R, Teixeira Lúcia M (2001). Phenotypic and Genotypic Characterization of Pediococcus Strains Isolated from Human Clinical Sources. Journal of Clinical Microbiology 39: 1241-1246.	Todorov SD, Dioso CM, Liong M-T, Nero LA, Khosravi-Darani K, Ivanova IV (2022). Beneficial features of pediococcus: from starter cultures and inhibitory activities to probiotic benefits. World Journal of Microbiology and Biotechnology 39: 4.	Halim M, Mohd Mustafa NA, Othman M, Wasoh H, Kapri MR, Ariff AB (2017). Effect of encapsulant and cryoprotectant on the viability of probiotic Pediococcus acidilactici ATCC 8042 during freeze-drying and exposure to high acidity, bile salts and heat. LWT - Food Science and Technology 81: 210-216.	Othman M, Ariff AB, Wasoh H, Kapri MR, Halim M (2017). Strategies for improving production performance of probiotic Pediococcus acidilactici viable cell by overcoming lactic acid inhibition. AMB Express 7: 215.
Peptoniphilus asaccharolyticus	Peptostreptococcus asaccharolyticus											COVID severity-positive	Li et al., 2023								COVID severity-positive		Enriched in disease	1	Obligate anaerobe	Yes		Skin, Vagina, Gut	Murdoch 1998, Müller-Schulte et al. 2019										7.81983e-05	5.23381e-06	NA	NA	Yes	1 Reproductive infection, 1 NA	Müller-Schulte E, Heimann KC, Treder W (2019). Peptoniphilus asaccharolyticus – Commensal, pathogen or synergist? Two case reports on invasive Peptoniphilus asaccharolyticus infection. Anaerobe 59: 159-162.	Chakhtoura NGE, Khatri A, Jacobs MR, Wnek MD, Jump RLP (2014). An unusual case of polymicrobial anaerobic bacteraemia in a male with ureteral calculi. JMM Case Reports 1.	Verma R, Morrad S, Wirtz JJ (2017). Peptoniphilus asaccharolyticus-associated septic arthritis and osteomyelitis in a woman with osteoarthritis and diabetes mellitus. BMJ Case Reports 2017: bcr-2017-219969.	Murdoch DA (1998). Gram-Positive Anaerobic Cocci. Clinical Microbiology Reviews 11: 81-120.	Lu Y, Xia W, Ni F, Xu Y (2022). Septic Shock, Renal Abscess, and Bacteremia Due to Peptoniphilus asaccharolyticus in a Woman with Nephrosis and Diabetes Mellitus: Case Report and Literature Review. Infection and Drug Resistance: 831-836.
Peptoniphilus lacrimalis								IBS-Enriched	Li et al., 2024			COVID severity-positive	Li et al., 2023						IBS-Enriched		COVID severity-positive		Enriched in disease	2	Obligate anaerobe	Yes		Vagina, Gut	HMP1, AGP, NCBI	4.34304e-06	6.88403e-07	0.000220451	1.06903e-05	0.158507	0.0379747	0.00873709	0.042735	0.00647249	0.0240069	0.0232938	0.0523139	0.00505495	Yes	6 Vagina, 4 Urine, 2 Eye, 1 Gut, 1 Skin	Badri M, Nilson B, Ragnarsson S, Senneby E, Rasmussen M (2019). Clinical and microbiological features of bacteraemia with Gram-positive anaerobic cocci: a population-based retrospective study. Clinical Microbiology and Infection 25: 760.e761-760.e766.	Li N, Hashimoto Y, Adnan S, Miura H, Yamamoto H, Ezaki T (1992). Three New Species of the Genus Peptostreptococcus Isolated from Humans: Peptostreptococcus vaginalis sp. nov., Peptostreptococcus lacrimalis sp. nov., and Peptostreptococcus lactolyticus sp. nov. International Journal of Systematic and Evolutionary Microbiology 42: 602-605.
Peptostreptococcus anaerobius		CRC-Enriched	Thomas et al., 2019													CRC-Enriched							Enriched in disease	1	Facultative anaerobe	Yes		Oral cavity, Gut, Vagina	HMP1, HOMD, NCBI, Tsoi et al. 2017, Gu et al. 2023	1.65986e-06	3.0413e-07	3.74701e-05	4.18447e-07	0.183227	0.0144665	0.00397141	0.034188	0.00323625	0.0179856	0.00308739	0.0120724	0.000280423	Yes	24 Gut, 5 Vagina, 1 Oral, 1 Urine, 4 NA	Diakakis N, Tyrnenopoulou P, Dimitrakopoulou F, Koutinas C, Patsikas M (2017). A Case of Bacteremia Due to Peptostreptococcus anaerobius in a Westphalian Stallion. Journal of Equine Veterinary Science 49: 14-18.	Tsoi H, Chu ESH, Zhang X, Sheng J, Nakatsu G, Ng SC et al (2017). Peptostreptococcus anaerobius Induces Intracellular Cholesterol Biosynthesis in Colon Cells to Induce Proliferation and Causes Dysplasia in Mice. Gastroenterology 152: 1419-1433.e1415.	Gu J, Lv X, Li W, Li G, He X, Zhang Y et al (2023). Deciphering the mechanism of Peptostreptococcus anaerobius-induced chemoresistance in colorectal cancer: the important roles of MDSC recruitment and EMT activation. Front Immunol 14: 1230681.
Peptostreptococcus stomatis		CRC-Enriched	Wirbel et al., 2019; Thomas et al., 2019; Avuthu et al., 2022													CRC-Enriched							Enriched in disease	1	Obligate anaerobe	Yes		Oral cavity	HMP1	2.30958e-06	0.000300378	6.31667e-06	2.63107e-07	130.057	0.0289331	0.533757	0.0042735	0.00323625	0.010635	0.000659744	NA	NA	Yes		Murphy EC, Frick I-M (2013). Gram-positive anaerobic cocci – commensals and opportunistic pathogens. FEMS Microbiology Reviews 37: 520-553.	Badri M, Nilson B, Ragnarsson S, Senneby E, Rasmussen M (2019). Clinical and microbiological features of bacteraemia with Gram-positive anaerobic cocci: a population-based retrospective study. Clinical Microbiology and Infection 25: 760.e761-760.e766.	Downes J, Wade WG (2006). Peptostreptococcus stomatis sp. nov., isolated from the human oral cavity. International Journal of Systematic and Evolutionary Microbiology 56: 751-754.	Könönen E, Bryk A, Niemi P, Kanervo-Nordström A (2007). Antimicrobial Susceptibilities of Peptostreptococcus anaerobius and the Newly Described Peptostreptococcus stomatis Isolated from Various Human Sources. Antimicrobial Agents and Chemotherapy 51: 2205-2207.
Phascolarctobacterium succinatutens														Multiple_Disease_Depleted	Ghosh et al., 2022							Multiple_Disease_Depleted	Depelted in disease	1	Obligate anaerobe			Gut	HMP1	0.00123493	1.2915e-07	1.4141e-06	3.13269e-07	0.000104581	0.0705244	0.00476569	0.0042735	0.00323625	0.195496	0.366461	0.102616	0.138447			Watanabe Y, Nagai F, Morotomi M (2012). Characterization of Phascolarctobacterium succinatutens sp. nov., an Asaccharolytic, Succinate-Utilizing Bacterium Isolated from Human Feces. Applied and Environmental Microbiology 78: 511-518.
Photorhabdus luminescens	Xenorhabdus luminescens											COVID severity-positive	Li et al., 2023								COVID severity-positive		Enriched in disease	1	Facultative anaerobe	Yes		Other	NCBI, Sajnaga and Kazimierczak 2020										NA	NA	NA	NA		8 Insect, 4 Environment, 1 NA	Dutta A, Flores AR, Revell PA, Owens L (2018). Neonatal Bacteremia and Cutaneous Lesions Caused by Photorhabdus luminescens: A Rare Gram-Negative Bioluminescent Bacterium. Journal of the Pediatric Infectious Diseases Society 7: e182-e184.	Sajnaga E, Kazimierczak W (2020). Evolution and taxonomy of nematode-associated entomopathogenic bacteria of the genera Xenorhabdus and Photorhabdus: an overview. Symbiosis 80: 1-13.
Porphyromonas asaccharolytica		CRC-Enriched	Wirbel et al., 2019; Thomas et al., 2019; Avuthu et al., 2022; Liu et al., 2022									COVID severity-positive	Li et al., 2023			CRC-Enriched					COVID severity-positive		Enriched in disease	2	Obligate anaerobe	Yes		Gut	HMP1, ExperimentHub, AGP	5.13264e-05	3.75139e-07	0.000235119	7.19871e-06	0.00730889	0.19349	0.00714853	0.0299145	0.00323625	0.0351892	0.0162408	0.108652	0.0243278	Yes		Cobo F, Pérez-Carrasco V, Sánchez-Martin V, García-Salcedo JA, Martín EB, Navarro-Marí JM (2021). A rare cause of bacteremia due to Porphyromonas asaccharolytica in a patient with necrotizing fasciitis. Anaerobe 71: 102442.	Gupta M, Annam R, Bahgat J, Eng M (2018). Porphyromonas asaccharolytica as a Rare Causative Agent for Lemierre's Syndrome. Case Rep Infect Dis 2018: 3628395.	Ueno K, Horiuchi H, Utada S, Shinomiya Y, Sogo A, Miyagawa T et al (2022). Lemierre's Syndrome as a Sexually Transmitted Disease Due to Porphyromonas asaccharolytica Suspected to Be Caused by Pharyngitis Due to Mycoplasma pneumoniae and Epstein-Barr Virus. Cureus 14: e28219.	Jia L, Jiang Y, Wu L, Fu J, Du J, Luo Z et al (2024). Porphyromonas gingivalis aggravates colitis via a gut microbiota-linoleic acid metabolism-Th17/Treg cell balance axis. Nature Communications 15: 1617.	Finegold Sydney M, Vaisanen M-L, Rautio M, Eerola E, Summanen P, Molitoris D et al (2004). Porphyromonas uenonis sp. nov., a Pathogen for Humans Distinct from P. asaccharolytica and P. endodontalis. Journal of Clinical Microbiology 42: 5298-5301.
Porphyromonas somerae		CRC-Enriched	Wirbel et al., 2019; Thomas et al., 2019									COVID severity-negative	Li et al., 2023			CRC-Enriched					COVID severity-negative		Inconsistent across diseases	Inconsistent across diseases	Obligate anaerobe			Gut	HMP1	1.47962e-05	0	0	1.01592e-05	0	0.0470163	0	0	0.00647249	0.00125117	0.00010424	0.00402414	1.50905e-05		4 Gut, 1 Oral, 1 Vagina, 1 Leg ulcer	Summanen Paula H, Durmaz B, Väisänen M-L, Liu C, Molitoris D, Eerola E et al (2005). Porphyromonas somerae sp. nov., a Pathogen Isolated from Humans and Distinct from Porphyromonas levii. Journal of Clinical Microbiology 43: 4455-4459.	Caselli E, Soffritti I, D'Accolti M, Piva I, Greco P, Bonaccorsi G (2019). Atopobium vaginae And Porphyromonas somerae Induce Proinflammatory Cytokines Expression In Endometrial Cells: A Possible Implication For Endometrial Cancer? Cancer Manag Res 11: 8571-8575.
Porphyromonas uenonis		CRC-Enriched	Wirbel et al., 2019; Thomas et al., 2019													CRC-Enriched							Enriched in disease	1	Obligate anaerobe			Oral cavity, Gut, Vagina	HMP1, HOMD, NCBI, AGP, Lithgow et al. 2022	5.07577e-06	8.66958e-07	0.000480233	2.26214e-07	0.170803	0.0560579	0.0111199	0.042735	0.00323625	0.0171254	0.0015749	0.0704225	0.00275217	Yes	2 Gut, 4 Vagina, 1 NA	Finegold Sydney M, Vaisanen M-L, Rautio M, Eerola E, Summanen P, Molitoris D et al (2004). Porphyromonas uenonis sp. nov., a Pathogen for Humans Distinct from P. asaccharolytica and P. endodontalis. Journal of Clinical Microbiology 42: 5298-5301.	Lithgow KV, Buchholz VCH, Ku E, Konschuh S, D’Aubeterre A, Sycuro LK (2022). Protease activities of vaginal Porphyromonas species disrupt coagulation and extracellular matrix in the cervicovaginal niche. npj Biofilms and Microbiomes 8: 8.	Kitamoto S, Nagao-Kitamoto H, Hein R, Schmidt TM, Kamada N (2020). The Bacterial Connection between the Oral Cavity and the Gut Diseases. Journal of Dental Research 99: 1021-1029.
Prevotella bivia												COVID severity-positive	Li et al., 2023								COVID severity-positive		Enriched in disease	1	Obligate anaerobe	Yes		Vagina, Gut	HMP1, Tett et al. 2021	3.99083e-05	1.57665e-07	0.00141126	0.000564587	0.00395068	0.117541	0.00238284	0.128205	0.0323625	0.0494995	0.133235	0.0885312	0.0732295	Yes		Nseir B, Cutrona AF (2008). Prosthetic Septic Arthritis Secondary to Prevotella bivia Bacteremia in a Patient With Polymyalgia Rheumatica. Infectious Diseases in Clinical Practice 16.	Aiyanyor A, Kamran Uddin Q, Ramesh N (2021). Prevotella bivia bacteremia post tocilizumab in a patient with severe covid-19 pneumonia. CHEST 160: A451.	Könönen E, Fteita D, Gursoy UK, Gursoy M (2022). Prevotella species as oral residents and infectious agents with potential impact on systemic conditions. Journal of Oral Microbiology 14: 2079814.	Wright KL, Lernor A, Pirozzi KM (2022). A case of recurrent osteomyelitis of the foot by an uncommon organism, <em>Prevotella bivia</em>. Foot & Ankle Surgery: Techniques, Reports & Cases 2.	Tett A, Pasolli E, Masetti G, Ercolini D, Segata N (2021). Prevotella diversity, niches and interactions with the human host. Nature Reviews Microbiology 19: 585-599.
Prevotella copri												COVID-Depleted	Cheng et al., 2022	Multiple_Disease_Depleted	Ghosh et al., 2022						COVID-Depleted	Multiple_Disease_Depleted	Depelted in disease	2	Obligate anaerobe	Yes		Gut	HMP1	0.0343301	0.000204198	0.00170093	0.000431211	0.00594809	0.289331	0.138205	0.123932	0.0938511	0.44096	7.16375	0.245473	5.95954			Posteraro P, De Maio F, Menchinelli G, Palucci I, Errico FM, Carbone M et al (2019). First bloodstream infection caused by Prevotella copri in a heart failure elderly patient with Prevotella-dominated gut microbiota: a case report. Gut Pathogens 11: 44.	Scher JU, Sczesnak A, Longman RS, Segata N, Ubeda C, Bielski C et al (2013). Expansion of intestinal Prevotella copri correlates with enhanced susceptibility to arthritis. eLife 2: e01202.	Tett A, Huang KD, Asnicar F, Fehlner-Peach H, Pasolli E, Karcher N et al (2019). The Prevotella copri Complex Comprises Four Distinct Clades Underrepresented in Westernized Populations. Cell Host & Microbe 26: 666-679.e667.
Prevotella corporis				CD-Enriched	Ravichandar et al., 2022												CD-Enriched						Enriched in disease	1	Obligate anaerobe			Oral cavity, Gut, Vagina	NCBI, ExperimentHub, AGP, Tett et al. 2021										0.0508289	0.0398383	0.122736	0.0331033		3 Vagina, 2 Gut, 1 Skin, 1 NA	Tavana AM, Drucker DB, Hull PS, Boote V (1998). Phospholipid molecular species distribution of oral Prevotella corporis clinical isolates. FEMS Immunology & Medical Microbiology 21: 57-64.	Pearce MA, Devine DA, Dixon RA, Van Steenbergen TJM (2000). Genetic heterogeneity in Prevotella intermedia, Prevotella nigrescens, Prevotella corporis and related species isolated from oral and nonoral sites. Oral Microbiology and Immunology 15: 89-95.	Könönen E, Gursoy UK (2022). Oral Prevotella Species and Their Connection to Events of Clinical Relevance in Gastrointestinal and Respiratory Tracts. Frontiers in Microbiology 12.	Freitas AC, Bocking A, Hill JE, Money DM, Money D, Bocking A et al (2018). Increased richness and diversity of the vaginal microbiota and spontaneous preterm birth. Microbiome 6: 117.	Tett A, Pasolli E, Masetti G, Ercolini D, Segata N (2021). Prevotella diversity, niches and interactions with the human host. Nature Reviews Microbiology 19: 585-599.
Prevotella disiens												COVID severity-positive	Li et al., 2023								COVID severity-positive		Enriched in disease	1	Obligate anaerobe			Gut	HMP1, ExperimentHub, AGP	2.52494e-05	8.88006e-07	0.000276058	6.73204e-06	0.0351695	0.0632911	0.00476569	0.0555556	0.00970874	0.0452768	0.0340456	0.0804829	0.0536979			Persson R, Hitti J, Verhelst R, Vaneechoutte M, Persson R, Hirschi R et al (2009). The vaginal microflora in relation to gingivitis. BMC infectious diseases 9: 1-8.	Könönen E, Gursoy UK (2022). Oral Prevotella Species and Their Connection to Events of Clinical Relevance in Gastrointestinal and Respiratory Tracts. Frontiers in Microbiology 12.
Prevotella intermedia		CRC-Enriched	Wirbel et al., 2019; Thomas et al., 2019													CRC-Enriched							Enriched in disease	1	Obligate anaerobe	Yes		Oral cavity	HMP1	3.88788e-07	0.000964509	0	8.90939e-06	2480.81	0.00180832	0.285941	0	0.0161812	0.00172036	4.45504e-05	0.00402414	0.000237948	Yes		Mo S, Wei L, Chen H, Li R, Li S, Luo G (2018). A chinese case of prevotella intermedia and streptococcus constellatus intracranial mixed infection. Metabolic Brain Disease 33: 161-166.	Forner L, Larsen T, Kilian M, Holmstrup P (2006). Incidence of bacteremia after chewing, tooth brushing and scaling in individuals with periodontal inflammation. Journal of Clinical Periodontology 33: 401-407.	Okamoto M, Maeda N, Kondo K, Leung K-P (1999). Hemolytic and hemagglutinating activities of Prevotella intermedia and Prevotella nigrescens. FEMS Microbiology Letters 178: 299-304.	Mättö J, Asikainen S, Väisänen M-L, Rautio M, Saarela M, Summanen P et al (1997). Role of Porphyromonas gingivalis, Prevotella intermedia, and Prevotella nigrescens in Extraoral and Some Odontogenic Infections. Clinical Infectious Diseases 25: S194-S198.	Pearce MA, Devine DA, Dixon RA, Van Steenbergen TJM (2000). Genetic heterogeneity in Prevotella intermedia, Prevotella nigrescens, Prevotella corporis and related species isolated from oral and nonoral sites. Oral Microbiology and Immunology 15: 89-95.
Prevotella nigrescens		CRC-Enriched	Wirbel et al., 2019													CRC-Enriched							Enriched in disease	1	Obligate anaerobe	Yes		Oral cavity	HMP1	1.48282e-08	0.00170508	3.48564e-05	2.06117e-06	114989	0.00180832	0.631454	0.0128205	0.012945	0.00148577	2.73311e-05	0.00201207	1.13078e-05	Yes		Mättö J, Asikainen S, Väisänen ML, Rautio M, Saarela M, Summanen P et al (1997). Role of Porphyromonas gingivalis, Prevotella intermedia, and Prevotella nigrescens in Extraoral and Some Odontogenic Infections. Clinical Infectious Diseases 25: S194-S198.	Könönen E, Fteita D, Gursoy UK, Gursoy M (2022). Prevotella species as oral residents and infectious agents with potential impact on systemic conditions. Journal of Oral Microbiology 14: 2079814.	Mättö J, Asikainen S, Väisänen M-L, Rautio M, Saarela M, Summanen P et al (1997). Role of Porphyromonas gingivalis, Prevotella intermedia, and Prevotella nigrescens in Extraoral and Some Odontogenic Infections. Clinical Infectious Diseases 25: S194-S198.	Pearce MA, Devine DA, Dixon RA, Van Steenbergen TJM (2000). Genetic heterogeneity in Prevotella intermedia, Prevotella nigrescens, Prevotella corporis and related species isolated from oral and nonoral sites. Oral Microbiology and Immunology 15: 89-95.
Prevotella salivae												COVID severity-negative	Li et al., 2023								COVID severity-negative		Depelted in disease	1	Obligate anaerobe			Oral cavity	HMP1	1.5889e-05	0.00338818	8.90641e-06	3.22951e-05	213.241	0.0198915	0.621922	0.0213675	0.0194175	0.00132937	0.000254968	NA	NA	Yes		Sakamoto M, Suzuki M, Huang Y, Umeda M, Ishikawa I, Benno Y (2004). Prevotella shahii sp. nov. and Prevotella salivae sp. nov., isolated from the human oral cavity. International Journal of Systematic and Evolutionary Microbiology 54: 877-883.	Teles FRF, Alawi F, Castilho RM, Wang Y (2020). Association or Causation? Exploring the Oral Microbiome and Cancer Links. J Dent Res 99: 1411-1424.
Proteus mirabilis				CD-Enriched	Ravichandar et al., 2022							COVID severity-positive	Li et al., 2023				CD-Enriched				COVID severity-positive		Enriched in disease	2	Facultative anaerobe	Yes		Gut	NCBI, Jamil et al. 2017	1.00488e-06	0	0	3.33006e-05	0	0.00180832	0	0	0.00970874	0.011417	0.0277568	0.00402414	0.09736	Yes	191 Gut, 95 Urine, 93 Food, 34 Sputum, 26 Lung, 11 Blood, 9 Oral, 8 Respiratory, 7 Wound, 9 Biopsy, 4 Ulcer, 3 Vagina, 2 Skin, 2 Ear, 2 Abcess, 1 Liver, 1 Bone, 1 Sperm, 4 Clinical, 7 L3 Larvae, 3 Human, 1 Egg, 15 Animal, 28 Environment, 4 Farming, 308 NA	Endimiani A, Luzzaro F, Brigante G, Perilli M, Lombardi G, Amicosante G et al (2005). Proteus mirabilis Bloodstream Infections: Risk Factors and Treatment Outcome Related to the Expression of Extended-Spectrum β-Lactamases. Antimicrobial Agents and Chemotherapy 49: 2598-2605.	Chen C-Y, Chen Y-H, Lu P-L, Lin W-R, Chen T-C, Lin C-Y (2012). Proteus mirabilis urinary tract infection and bacteremia: Risk factors, clinical presentation, and outcomes. Journal of Microbiology, Immunology and Infection 45: 228-236.	Wasfi R, Hamed SM, Amer MA, Fahmy LI (2020). Proteus mirabilis Biofilm: Development and Therapeutic Strategies. Frontiers in Cellular and Infection Microbiology 10.	Schaffer JN, Pearson MM (2015). Proteus mirabilis and Urinary Tract Infections. Microbiol Spectr 3.	Jamil RT, Foris LA, Snowden J (2017). Proteus mirabilis infections. StatPearls Publishing: Treasure Island (FL).
Pseudobutyrivibrio xylanivorans		CRC-Depleted	Liu et al., 2022													CRC-Depleted							Depelted in disease	1	Obligate anaerobe			Gut	NCBI, Kopečný et al. 2003										NA	NA	NA	NA		2 Gut, 2 NA	Kopečný J, Zorec M, Mrázek J, Kobayashi Y, Marinšek-Logar R (2003). Butyrivibrio hungatei sp. nov. and Pseudobutyrivibrio xylanivorans sp. nov., butyrate-producing bacteria from the rumen. International Journal of Systematic and Evolutionary Microbiology 53: 201-209.	Grilli DJ, Mansilla ME, Giménez MC, Sohaefer N, Ruiz MS, Terebiznik MR et al (2019). Pseudobutyrivibrio xylanivorans adhesion to epithelial cells. Anaerobe 56: 1-7.
Ralstonia pickettii	Burkholderia pickettii											COVID severity-positive	Li et al., 2023								COVID severity-positive		Enriched in disease	1	Aerobe	Yes		Other	NCBI, Tejera et al. 2016	1.42459e-06	1.6938e-06	4.35812e-05	0	1.18897	0.0235081	0.0111199	0.0555556	0	0.00703785	0.000852796	0.0160966	0.0049038	Yes	Environment	Tejera D, Limongi G, Bertullo M, Cancela M (2016). Ralstonia pickettii bacteremia in hemodialysis patients: a report of two cases. Rev Bras Ter Intensiva 28: 195-198.	Ryan MP, Pembroke JT, Adley CC (2006). Ralstonia pickettii: a persistent Gram-negative nosocomial infectious organism. Journal of Hospital Infection 62: 278-284.	Nasir N, Sayeed MA, Jamil B (2019). Ralstonia pickettii Bacteremia: An Emerging Infection in a Tertiary Care Hospital Setting. Cureus 11: e5084.
Roseburia hominis		CRC-Depleted	Liu et al., 2022	CD-Depleted	Ravichandar et al., 2022							COVID severity-negative	Li et al., 2023	Multiple_Disease_Depleted	Ghosh et al., 2022	CRC-Depleted	CD-Depleted				COVID severity-negative	Multiple_Disease_Depleted	Depelted in disease	4	Obligate anaerobe		SCFAs producer	Gut	HMP1	0.00207076	9.49801e-07	1.15825e-05	7.50809e-08	0.000458672	0.824593	0.00397141	0.017094	0.00647249	0.669925	0.305301	0.50503	0.475722			Tamanai-Shacoori Z, Smida I, Bousarghin L, Loreal O, Meuric V, Fong SB et al (2017). Roseburia spp.: a marker of health? Future Microbiology 12: 157-170.
Roseburia intestinalis		CRC-Depleted	Thomas et al., 2019; Liu et al., 2022	CD-Depleted	Ravichandar et al., 2022									Multiple_Disease_Depleted	Ghosh et al., 2022	CRC-Depleted	CD-Depleted					Multiple_Disease_Depleted	Depelted in disease	3	Obligate anaerobe			Gut	HMP1	0.00555373	2.72971e-06	3.67893e-05	3.81146e-05	0.000491509	0.757685	0.00873709	0.0128205	0.0355987	0.596497	0.676445	0.43662	0.537605			Nie K, Ma K, Luo W, Shen Z, Yang Z, Xiao M et al (2021). Roseburia intestinalis: A Beneficial Gut Organism From the Discoveries in Genus and Species. Frontiers in Cellular and Infection Microbiology 11.
Roseburia inulinivorans				CD-Depleted	Ravichandar et al., 2022							COVID severity-negative	Li et al., 2023				CD-Depleted				COVID severity-negative		Depelted in disease	2	Obligate anaerobe			Gut	HMP1	0.00457846	1.96994e-05	2.39231e-05	8.70485e-06	0.00430264	0.840868	0.0158856	0.0299145	0.012945	0.714107	0.739683	0.603622	0.707651			Tamanai-Shacoori Z, Smida I, Bousarghin L, Loreal O, Meuric V, Fong SB et al (2017). Roseburia spp.: a marker of health? Future Microbiology 12: 157-170.
Rothia aeria												COVID severity-positive	Li et al., 2023								COVID severity-positive		Enriched in disease	1	Aerobe	Yes		Oral cavity	HMP1	6.63978e-06	0.013433	0.000257385	0.000877072	2023.11	0.0614828	0.847498	0.111111	0.28479	0.00125117	4.41257e-05	NA	NA	Yes		Falcone EL, Zelazny AM, Holland SM (2012). Rothia aeria Neck Abscess in A Patient with Chronic Granulomatous Disease: Case Report and Brief Review of the Literature. Journal of Clinical Immunology 32: 1400 - 1403.	Sepulveda J, Westblade Lars F, Whittier S, Satlin Michael J, Greendyke William G, Aaron Justin G et al (2020). Bacteremia and Blood Culture Utilization during COVID-19 Surge in New York City. Journal of Clinical Microbiology 58: e00875-00820.	Tsuzukibashi O, Uchibori S, Kobayashi T, Umezawa K, Mashimo C, Nambu T et al (2017). Isolation and identification methods of Rothia species in oral cavities. Journal of Microbiological Methods 134: 21-26.	Utter DR, Borisy GG, Eren AM, Cavanaugh CM, Mark Welch JL (2020). Metapangenomics of the oral microbiome provides insights into habitat adaptation and cultivar diversity. Genome Biology 21: 293.
Rothia dentocariosa								IBS-Enriched	Li et al., 2024			COVID severity-positive	Li et al., 2023						IBS-Enriched		COVID severity-positive		Enriched in disease	2	Facultative anaerobe	Yes		Oral cavity	HMP1	5.5009e-05	0.0406392	0.00102164	0.00233306	738.774	0.188065	0.978554	0.217949	0.394822	0.0196278	0.000387706	NA	NA	Yes		Yang C-Y, Hsueh P-R, Lu C-Y, Tsai H-Y, Lee P-I, Shao P-L et al (2007). Rothia dentocariosa Bacteremia in Children: Report of Two Cases and Review of the Literature. Journal of the Formosan Medical Association 106: S33-S38.	Fridman D, Chaudhry A, Makaryus J, Black K, Makaryus AN (2016). Rothia dentocariosa Endocarditis: An Especially Rare Case in a Previously Healthy Man. Tex Heart Inst J 43: 255-257.	Khan ST, Ahamed M, Musarrat J, Al-Khedhairy AA (2014). Anti-biofilm and antibacterial activities of zinc oxide nanoparticles against the oral opportunistic pathogens Rothia dentocariosa and Rothia mucilaginosa. European Journal of Oral Sciences 122: 397-403.
Rothia mucilaginosa	Stomatococcus mucilaginosus			CD-Enriched	Ravichandar et al., 2022												CD-Enriched						Enriched in disease	1	Facultative anaerobe	Yes		Oral cavity	HMP1	5.08266e-05	0.0450106	0.000772909	0.00284252	885.573	0.305606	0.979349	0.260684	0.543689	0.222787	0.0146396	0.0482897	0.000258853	Yes		Abidi M, Ledeboer N, Anderson J, Hari P (2015). Rothia mucilaginosa Bacteremia: 8-Year Review of a Single Institution Experience. Open Forum Infectious Diseases 2: 849.	Ekkelenkamp MB, Rooijakkers SHM, Bonten MJM (2010). Chapter 165 - Staphylococci and micrococci. In: Cohen J, Opal SM, Powderly WG (eds). Infectious Diseases (Third Edition). Mosby: London. pp 1632-1644.	Nori P, Cowman K, Chen V, Bartash R, Szymczak W, Madaline T et al (2021). Bacterial and fungal coinfections in COVID-19 patients hospitalized during the New York City pandemic surge. Infection Control & Hospital Epidemiology 42: 84-88. | Shaeer K, Addisu A, Nanjappa S, Greene J (2017). Epidemiologic Evaluation of Rothia Bacteremia-A Single Cancer Center Three Year Experience. Open Forum Infectiou…	Utter DR, Borisy GG, Eren AM, Cavanaugh CM, Mark Welch JL (2020). Metapangenomics of the oral microbiome provides insights into habitat adaptation and cultivar diversity. Genome Biology 21: 293.
Ruminiclostridium siraeum	Eubacterium siraeum			CD-Depleted	Ravichandar et al., 2022									Multiple_Disease_Depleted	Ghosh et al., 2022		CD-Depleted					Multiple_Disease_Depleted	Depelted in disease	2	Obligate anaerobe			Gut	HMP1	0.00709525	1.09322e-05	3.17e-05	6.73822e-05	0.00154077	0.562387	0.0182685	0.0299145	0.0194175	NA	NA	NA	NA			Jeffery IB, Toole PW, Öhman L, Claesson MJ, Deane J, Quigley EMM et al (2012). An irritable bowel syndrome subtype defined by species-specific alterations in faecal microbiota. Gut 61: 997.
Ruminococcus albus		CRC-Depleted	Liu et al., 2022													CRC-Depleted							Depelted in disease	1	Obligate anaerobe			Gut	HMP1	6.06642e-05	0	0	0	0	0.370705	0	0	0	NA	NA	NA	NA			Christopherson MR, Dawson JA, Stevenson DM, Cunningham AC, Bramhacharya S, Weimer PJ et al (2014). Unique aspects of fiber degradation by the ruminal ethanologen Ruminococcus albus 7 revealed by physiological and transcriptomic analysis. BMC Genomics 15: 1066.
Ruminococcus bicirculans		CRC-Depleted	Liu et al., 2022							PDAC-Depleted	Nagata et al., 2022					CRC-Depleted				PDAC-Depleted			Depelted in disease	2	Obligate anaerobe			Gut	NCBI, ExperimentHub, AGP										0.534798	0.682603	0.414487	0.731694		62 Gut	Wegmann U, Louis P, Goesmann A, Henrissat B, Duncan SH, Flint HJ (2014). Complete genome of a new Firmicutes species belonging to the dominant human colonic microbiota (‘Ruminococcus bicirculans’) reveals two chromosomes and a selective capacity to utilize plant glucans. Environmental Microbiology 16: 2879-2890.	La Reau AJ, Meier-Kolthoff JP, Suen G (2016). Sequence-based analysis of the genus Ruminococcus resolves its phylogeny and reveals strong host association. Microbial Genomics 2.
Ruminococcus bromii				CD-Depleted	Ravichandar et al., 2022							COVID severity-negative; COVID-Depleted	Li et al., 2023; Cheng et al., 2022	Multiple_Disease_Depleted	Ghosh et al., 2022		CD-Depleted				COVID severity-negative; COVID-Depleted	Multiple_Disease_Depleted	Depelted in disease	3	Obligate anaerobe			Gut	HMP1	0.0108601	3.28551e-05	8.16709e-06	0.000108314	0.0030253	0.567812	0.0325655	0.017094	0.10356	0.568267	2.47098	0.414487	0.812852			Holdeman, LV, Cato, EP Moore, WEC (1972). Ruminococcus bromii sp. n. and Emendation of the Description of Ruminococcus Sijpestein. International Journal of Systematic and Evolutionary Microbiology 22: 78-80.
Ruminococcus callidus				CD-Depleted	Ravichandar et al., 2022									Multiple_Disease_Depleted	Ghosh et al., 2022		CD-Depleted					Multiple_Disease_Depleted	Depelted in disease	2	Obligate anaerobe			Gut	HMP1	0.000394677	5.63145e-08	5.50171e-06	0	0.000142685	0.412297	0.00158856	0.00854701	0	0.187676	0.0157965	0.0704225	0.00701149			Holdeman LV, Moore WEC (1974). New Genus, Coprococcus, Twelve New Species, and Emended Descriptions of Four Previously Described Species of Bacteria from Human Feces. International Journal of Systematic and Evolutionary Microbiology 24: 260-277.	Davis MY, Zhang H, Brannan LE, Carman RJ, Boone JH (2016). Rapid change of fecal microbiome and disappearance of Clostridium difficile in a colonized infant after transition from breast milk to cow milk. Microbiome 4: 53.
Ruminococcus gauvreauii												COVID severity-positive	Li et al., 2023								COVID severity-positive		Enriched in disease	1	Obligate anaerobe	Yes		Gut	NCBI, Lefever et al. 2019										NA	NA	NA	NA		3 Gut	Domingo M-C, Huletsky A, Boissinot M, Bernard KA, Picard FJ, Bergeron MG (2008). Ruminococcus gauvreauii sp. nov., a glycopeptide-resistant species isolated from a human faecal specimen. International Journal of Systematic and Evolutionary Microbiology 58: 1393-1397.	Lefever S, Van Den Bossche D, Van Moerkercke W, D’Hondt M, Alegret Pampols MdC, Struyve M et al (2019). Ruminococcus gnavus bacteremia, an uncommon presentation of a common member of the human gut microbiota: case report and literature review. Acta Clinica Belgica 74: 435-438.
Ruminococcus lactaris								IBS-Depleted	Li et al., 2024					Multiple_Disease_Depleted	Ghosh et al., 2022				IBS-Depleted			Multiple_Disease_Depleted	Depelted in disease	2	Obligate anaerobe			Gut	HMP1	0.00148714	2.27061e-06	5.52282e-05	2.92298e-06	0.00152683	0.437613	0.00555997	0.0299145	0.012945	0.411636	0.318102	0.44668	0.37918			Moore WEC, Johnson JL, Holdeman LV (1976). Emendation of Bacteroidaceae and Butyrivibrio and Descriptions of Desulfomonas gen. nov. and Ten New Species in the Genera Desulfomonas, Butyrivibrio, Eubacterium, Clostridium, and Ruminococcus. International Journal of Systematic and Evolutionary Microbiology 26: 238-252.
Ruminococcus sp. CAG:330												COVID severity-negative	Li et al., 2023								COVID severity-negative		Depelted in disease	1	Obligate anaerobe			Gut	ExperimentHub, AGP										0.0731154	0.0384403	0.056338	0.0622886		1 Gut	Dilmore AH, Martino C, Neth BJ, West KA, Zemlin J, Rahman G et al (2023). Effects of a ketogenic and low-fat diet on the human metabolome, microbiome, and foodome in adults at risk for Alzheimer's disease. Alzheimer's & Dementia 19: 4805-4816.	Tsuruya A, Kuwahara A, Saito Y, Yamaguchi H, Tenma N, Inai M et al (2016). Major Anaerobic Bacteria Responsible for the Production of Carcinogenic Acetaldehyde from Ethanol in the Colon and Rectum. Alcohol and Alcoholism 51: 395-401.	La Reau AJ, Meier-Kolthoff JP, Suen G (2016). Sequence-based analysis of the genus Ruminococcus resolves its phylogeny and reveals strong host association. Microb Genom 2: e000099.	BioSample: SAMEA3138743; SAMEA7436708
Ruthenibacterium lactatiformans		CRC-Enriched	Liu et al., 2022													CRC-Enriched							Enriched in disease	1	Obligate anaerobe			Gut	NCBI, ExperimentHub, AGP										0.681889	0.193986	0.412475	0.208934		48 Gut	Shkoporov AN, Chaplin AV, Shcherbakova VA, Suzina NE, Kafarskaia LI, Bozhenko VK et al (2016). Ruthenibacterium lactatiformans gen. nov., sp. nov., an anaerobic, lactate-producing member of the family Ruminococcaceae isolated from human faeces. International Journal of Systematic and Evolutionary Microbiology 66: 3041-3049.	Cox LM, Maghzi AH, Liu S, Tankou SK, Dhang FH, Willocq V et al (2021). Gut Microbiome in Progressive Multiple Sclerosis. Annals of Neurology 89: 1195-1211.
Salmonella enterica	Salmonella choleraesuis			CD-Enriched	Ravichandar et al., 2022												CD-Enriched						Enriched in disease	1	Facultative anaerobe	Yes		Food origin	Andino and Hanning 2015, NCBI										0.00046919	8.8795e-05	NA	NA		571 Food, 10 Milk, 1143 Meat, 364 Poultry/Dairy, 96 Egg, 52 Fish/Shellfish, 3 Reptile, 2 Plant, 1 Seed, 65 cloacal, 8 Iguana, 2049 Gut, 600 Clinical/Host, 987 Animal/Bird, 979 Blood, 76 Urine, 100 Liver, 87 Lymph node, 8 Brain, 19 Tissue, 27 Organ, 1 bone, 1 Ear, 1 Heart, 1 kidney, 3 gallbladder, 2 feet, 4 Skin, 1 Oral, 2 Sputum, 14 Lung, 2 ovary, 5 Pus, 19 Abscess, 5 Wound, 43 Feed, 3 vaccine, 9…	Andino A, Hanning I (2015). Salmonella enterica: Survival, Colonization, and Virulence Differences among Serovars. The Scientific World Journal 2015: 520179.	Laupland KB, Schønheyder HC, Kennedy KJ, Lyytikäinen O, Valiquette L, Galbraith J et al (2010). Salmonella enterica bacteraemia: a multi-national population-based cohort study. BMC Infectious Diseases 10: 95.
Sellimonas intestinalis						UC-Enriched	Ravichandar et al., 2022											UC-Enriched					Enriched in disease	1	Obligate anaerobe			Gut	NCBI, ExperimentHub, AGP										0.131295	0.0343194	0.0342052	0.00272499		22 Gut	Muñoz M, Guerrero-Araya E, Cortés-Tapia C, Plaza-Garrido A, Lawley TD, Paredes-Sabja D (2020). Comprehensive genome analyses of Sellimonas intestinalis, a potential biomarker of homeostasis gut recovery. Microbial Genomics 6.
Senegalimassilia anaerobia				CD-Depleted	Ravichandar et al., 2022												CD-Depleted						Depelted in disease	1	Obligate anaerobe			Gut	NCBI, Lagier et al. 2013, Adamberg et al. 2018										NA	NA	NA	NA		5 Gut	Lagier J-C, Elkarkouri K, Rivet R, Couderc C, Raoult D, Fournier P-E (2013). Non contiguous-finished genome sequence and description of Senegalemassilia anaerobia gen. nov., sp. nov. Standards in Genomic Sciences 7: 343-356.	Adamberg K, Adamberg S, Ernits K, Larionova A, Voor T, Jaagura M et al (2018). Composition and metabolism of fecal microbiota from normal and overweight children are differentially affected by melibiose, raffinose and raffinose-derived fructans. Anaerobe 52: 100-110.
Solobacterium moorei		CRC-Enriched	Wirbel et al., 2019; Thomas et al., 2019; Avuthu et al., 2022			UC-Enriched	Ravichandar et al., 2022					COVID severity-positive	Li et al., 2023			CRC-Enriched		UC-Enriched			COVID severity-positive		Enriched in disease	3	Obligate anaerobe	Yes		Oral cavity	HMP1	4.20926e-05	0.0018712	3.15551e-05	4.1165e-07	44.4544	0.106691	0.691819	0.017094	0.012945	0.0233031	0.00209421	NA	NA	Yes		Pedersen Rune M, Holt Hanne M, Justesen Ulrik S (2011). Solobacterium moorei Bacteremia: Identification, Antimicrobial Susceptibility, and Clinical Characteristics. Journal of Clinical Microbiology 49: 2766-2768.				Kitamoto S, Nagao-Kitamoto H, Hein R, Schmidt TM, Kamada N (2020). The Bacterial Connection between the Oral Cavity and the Gut Diseases. Journal of Dental Research 99: 1021-1029.
Sporobacter termitidis								IBS-Depleted	Li et al., 2024										IBS-Depleted				Depelted in disease	1	Obligate anaerobe			Gut	Grech-Mora et al. 1996										NA	NA	NA	NA			Grech-Mora I, Fardeau M-L, Patel B, Ollivier B, Rimbault A, Prensier G et al (1996). Isolation and Characterization of Sporobacter termitidis gen. nov., sp. nov., from the Digestive Tract of the Wood-Feeding Termite Nasutitermes lujae. International journal of systematic bacteriology 46.	He K, Hu Y, Ma H, Zou Z, Xiao Y, Yang Y et al (2016). Rhizoma Coptidis alkaloids alleviate hyperlipidemia in B6 mice by modulating gut microbiota and bile acid pathways. Biochimica et Biophysica Acta (BBA) - Molecular Basis of Disease 1862: 1696-1709.	Jia L, Hsu C-Y, Zhang X, Li X, Schilling MW, Peebles ED et al (2022). Effects of dietary bacitracin or Bacillus subtilis on the woody breast myopathy-associated gut microbiome of Eimeria spp. challenged and unchallenged broilers. Poultry Science 101: 101960.	Scarsella E, Jha A, Sandri M, Stefanon B (2022). Network-based gut microbiome analysis in dogs. Italian Journal of Animal Science 21: 1465-1475.
Staphylococcus aureus												COVID severity-positive	Li et al., 2023								COVID severity-positive		Enriched in disease	1	Facultative anaerobe	Yes		Skin	HMP1	0	8.71366e-06	0	0.0209908	Skin	0	0.00714853	0	0.216828	0.0439475	0.0303354	0.00201207	0.000181087	Yes		Kwiecinski JM, Horswill AR (2020). Staphylococcus aureus bloodstream infections: pathogenesis and regulatory mechanisms. Current Opinion in Microbiology 53: 51-60.
Streptococcus anginosus	Streptococcus anginosus group	CRC-Enriched	Liu et al., 2022							PDAC-Enriched	Nagata et al., 2022	COVID severity-positive; COVID-Enriched	Li et al., 2023; Cheng et al., 2022			CRC-Enriched				PDAC-Enriched	COVID severity-positive; COVID-Enriched		Enriched in disease	3	Facultative anaerobe	Yes		Oral cavity	HMP1	9.38156e-07	0.000222922	5.63761e-05	2.72654e-06	237.617	0.0289331	0.286736	0.025641	0.00647249	NA	NA	NA	NA	Yes		Liu W-J, Xiao M, Yi J, Li Y, Kudinha T, Xu Y-C (2019). First case report of bacteremia caused by Solobacterium moorei in China, and literature review. BMC Infectious Diseases 19: 730.	Mejàre B, Edwardsson S (1975). Streptococcus milleri (Guthof); an indigenous organism of the human oral cavity. Archives of Oral Biology 20: 757-IN711.
Streptococcus constellatus		CRC-Enriched	Thomas et al., 2019									COVID severity-positive	Li et al., 2023			CRC-Enriched					COVID severity-positive		Enriched in disease	2	Facultative anaerobe	Yes		Oral cavity	HMP1	1.75931e-06	0.000256496	5.33504e-06	0	145.793	0.0108499	0.342335	0.0128205	0	NA	NA	NA	NA	Yes		Dadeboyina C, Khan S, Thomas L (2020). An Extremely Rare Case of Streptococcus anginosus Bacteremia Associated With Colon Cancer and Infective Endocarditis. Cureus 12: e9368.	Ng KWP, Mukhopadhyay A (2009). Streptococcus constellatus bacteremia causing septic shock following tooth extraction: a case report. Cases Journal 2: 6493.	Whiley RA, Beighton D, Winstanley TG, Fraser HY, Hardie JM (1992). Streptococcus intermedius, Streptococcus constellatus, and Streptococcus anginosus (the Streptococcus milleri group): association with different body sites and clinical infections. Journal of Clinical Microbiology 30: 243-244.
Streptococcus gordonii				CD-Enriched	Ravichandar et al., 2022	UC-Enriched	Ravichandar et al., 2022	IBS-Enriched	Li et al., 2024			COVID severity-positive	Li et al., 2023				CD-Enriched	UC-Enriched	IBS-Enriched		COVID severity-positive		Enriched in disease	4	Facultative anaerobe	Yes	Opportunistic pathogen	Oral cavity	HMP1	3.10687e-06	0.00130811	6.57265e-06	4.8621e-05	421.039	0.0524412	0.804607	0.0128205	0.100324	0.0853926	0.00550824	0.00402414	2.2334e-05	Yes		Vargas-Matos I, Valdez-Fernández-Baca LM, Poletti-Ferrara LF, Chiappe-Gonzalez AJ (2021). Diagnóstico de carcinoma urotelial durante estudio de bacteremia por Streptococcus gordonii. Infectio 25: 71-74.	Park O-J, Kwon Y, Park C, So YJ, Park TH, Jeong S et al (2020). Streptococcus gordonii: Pathogenesis and Host Response to Its Cell Wall Components. Microorganisms.
Streptococcus lutetiensis				CD-Enriched	Ravichandar et al., 2022												CD-Enriched						Enriched in disease	1	Facultative anaerobe	Yes		Gut	NCBI, ExperimentHub, Chen et al. 2022										0.0391774	0.0876521	0.00804829	0.00379952		48 Gut, 9 NA, 3 Endocarditis/ Nose	Kaiki Y, Kitagawa H, Tadera K, Taogoshi H, Ikeda M, Kano M et al (2021). Laboratory identification and clinical characteristics of Streptococcus bovis/Streptococcus equinus complex bacteremia: a retrospective, multicenter study in Hiroshima, Japan. BMC Infectious Diseases 21: 1192.	Yu AT, Shapiro K, Beneri CA, Wilks-Gallo LS (2021). Streptococcus lutetiensis neonatal meningitis with empyema. Access Microbiology 3.	Chen Y, Ma J, Dong Y, Yang Z, Zhao N, Liu Q et al (2022). Characteristics of Gut Microbiota in Patients With Clear Cell Renal Cell Carcinoma. Frontiers in Microbiology 13.	Piva S, Pietra M, Serraino A, Merialdi G, Magarotto J, Giacometti F (2019). First description of Streptococcus lutetiensis from a diseased cat. Letters in Applied Microbiology 69: 96-99.	Öberg J, Nilson B, Gilje P, Rasmussen M, Inghammar M (2022). Bacteraemia and infective endocarditis with Streptococcus bovis-Streptococcus equinus-complex: a retrospective cohort study. Infectious Diseases 54: 760-765.
Streptococcus macedonicus	subsp. of S. gallolyticus/ bovis											COVID severity-positive	Li et al., 2023								COVID severity-positive		Enriched in disease	1	Facultative anaerobe	Yes		Food origin	NCBI, De Vuyst and Tsakalidou 2008	2.18807e-08	0	0	0	0	0.00180832	0	0	0	0.0046919	0.00195876	NA	NA		40 Food, 1 Gut, 1 Environmet, 3 NA	Marmolin ES, Hartmeyer GN, Christensen JJ, Nielsen XC, Dargis R, Skov MN et al (2016). Bacteremia with the bovis group streptococci: species identification and association with infective endocarditis and with gastrointestinal disease. Diagnostic Microbiology and Infectious Disease 85: 239-242.	De Vuyst L, Tsakalidou E (2008). Streptococcus macedonicus, a multi-functional and promising species for dairy fermentations. International Dairy Journal 18: 476-485.	Papadimitriou K, Ferreira S, Papandreou Nikolaos C, Mavrogonatou E, Supply P, Pot B et al (2012). Complete Genome Sequence of the Dairy Isolate Streptococcus macedonicus ACA-DC 198. Journal of Bacteriology 194: 1838-1839.
Streptococcus mitis				CD-Enriched	Ravichandar et al., 2022	UC-Enriched	Ravichandar et al., 2022	IBS-Enriched	Li et al., 2024			COVID severity-positive	Li et al., 2023				CD-Enriched	UC-Enriched	IBS-Enriched		COVID severity-positive		Enriched in disease	4	Facultative anaerobe	Yes	Opportunistic pathogen	Oral cavity	HMP1	6.69863e-05	0.0319802	0.000555312	0.0035888	477.414	0.481013	0.996823	0.239316	0.563107	0.26259	0.0239175	0.0301811	0.000698189	Yes		Blackmore Timothy K, Morley Helen I, Gordon David L (1993). Streptococcus mitis-induced Bacteremia and Meningitis after Spinal Anesthesia. Anesthesiology 78: 592-593.	Mitchell J (2011). Streptococcus mitis: walking the line between commensalism and pathogenesis. Molecular Oral Microbiology 26: 89-98.	Aas Jørn A, Paster Bruce J, Stokes Lauren N, Olsen I, Dewhirst Floyd E (2005). Defining the Normal Bacterial Flora of the Oral Cavity. Journal of Clinical Microbiology 43: 5721-5732.
Streptococcus mutans				CD-Enriched	Ravichandar et al., 2022												CD-Enriched						Enriched in disease	1	Facultative anaerobe	Yes		Oral cavity	HMP1	1.96492e-06	0.000906313	0	1.26246e-06	461.247	0.00361664	0.196982	0	0.00323625	0.0619331	0.00371738	NA	NA	Yes		Ito S, Misaki T, Naka S, Wato K, Nagasawa Y, Nomura R et al (2019). Specific strains of Streptococcus mutans, a pathogen of dental caries, in the tonsils, are associated with IgA nephropathy. Scientific Reports 9: 20130.	Nomura R, Hamada M, Nakano K, Nemoto H, Fujimoto K, Ooshima T (2007). Repeated bacteraemia caused by Streptococcus mutans in a patient with Sjögren&apos;s syndrome. Journal of Medical Microbiology 56: 988-992.	Aas Jørn A, Paster Bruce J, Stokes Lauren N, Olsen I, Dewhirst Floyd E (2005). Defining the Normal Bacterial Flora of the Oral Cavity. Journal of Clinical Microbiology 43: 5721-5732.
Streptococcus oralis										PDAC-Enriched	Nagata et al., 2022	COVID severity-positive	Li et al., 2023							PDAC-Enriched	COVID severity-positive		Enriched in disease	2	Facultative anaerobe	Yes		Oral cavity	HMP1	6.69863e-05	0.0319802	0.000555312	0.0035888	477.414	0.481013	0.996823	0.239316	0.563107	0.10979	0.0156206	0.0140845	0.00228288	Yes		Chahal G, Quintana-Hayashi MP, Gaytán MO, Benktander J, Padra M, King SJ et al (2022). Streptococcus oralis Employs Multiple Mechanisms of Salivary Mucin Binding That Differ Between Strains. Frontiers in Cellular and Infection Microbiology 12.	Chamat-Hedemand S, Dahl A, Østergaard L, Arpi M, Fosbøl E, Boel J et al (2020). Prevalence of infective endocarditis in streptococcal bloodstream infections is dependent on streptococcal species. Circulation 142: 720-730.	Lee NY, Kang HM, Jeong DC, Kim SK, Lee JW, Chung N-G et al (2022). 1860. Streptococcus mitis/oralis sepsis in patients with neutropenia after chemotherapy. Open Forum Infectious Diseases 9: ofac492.1489.	Kitten T, Munro Cindy L, Zollar Nicai Q, Lee Sehmi P, Patel Resham D (2012). Oral Streptococcal Bacteremia in Hospitalized Patients: Taxonomic Identification and Clinical Characterization. Journal of Clinical Microbiology 50: 1039-1042.	Aas Jørn A, Paster Bruce J, Stokes Lauren N, Olsen I, Dewhirst Floyd E (2005). Defining the Normal Bacterial Flora of the Oral Cavity. Journal of Clinical Microbiology 43: 5721-5732.
Streptococcus parasanguinis				CD-Enriched	Ravichandar et al., 2022	UC-Enriched	Ravichandar et al., 2022					COVID severity-positive	Li et al., 2023				CD-Enriched	UC-Enriched			COVID severity-positive		Enriched in disease	3	Facultative anaerobe	Yes		Oral cavity	HMP1	0.000309407	0.0237697	0.000457829	0.000818018	76.8234	0.658228	0.918189	0.205128	0.281553	0.595324	0.242717	0.124748	0.0128905	Yes		Lee W-S, Yu F-L, Hsieh T-C, Ou T-Y, Cheng F-L, Jean S-S et al (2014). Streptococcus parasanguinis Coinfection with Escherichia coli Bacteremia in a Patient with Complicated Urinary Tract Infection. Journal of Experimental & Clinical Medicine 6: 230-231.	Garnett JA, Simpson PJ, Taylor J, Benjamin SV, Tagliaferri C, Cota E et al (2012). Structural insight into the role of Streptococcus parasanguinis Fap1 within oral biofilm formation. Biochemical and Biophysical Research Communications 417: 421-426.	UK Health Security Agency (2021). Laboratory surveillance of pyogenic and non-pyogenic streptococcal bacteraemia in England: 2020 update. Health Protection Report 15.	Aas Jørn A, Paster Bruce J, Stokes Lauren N, Olsen I, Dewhirst Floyd E (2005). Defining the Normal Bacterial Flora of the Oral Cavity. Journal of Clinical Microbiology 43: 5721-5732.
Streptococcus pasteurianus	Streptococcus gallolyticus subsp. Pasteurianus, Streptococcus bovis											COVID severity-positive	Li et al., 2023								COVID severity-positive		Enriched in disease	1	Facultative anaerobe	Yes		Gut	HMP1, NCBI	6.57685e-07	8.73709e-10	0	0	0.00132846	0.00180832	0.000794281	0	0	0.0182202	0.0579348	NA	NA		12 Gut, 2 Blood, 2 Brain, 3 Endocarditis, 3 Urine, 1 Vagina, 1 Oral, 3 NA	Öberg J, Rasmussen M, Buchwald P, Nilson B, Inghammar M (2022). Streptococcus bovis-bacteremia: subspecies distribution and association with colorectal cancer: a retrospective cohort study. Epidemiology & Infection 150: e8.	Li Y, Chen X, Zhang Z, Wang L, Wang J, Zeng J et al (2019). Microbiological and clinical characteristics of Streptococcus gallolyticus subsp. pasteurianus infection in China. BMC Infectious Diseases 19: 791.
Streptococcus pseudopneumoniae				CD-Enriched	Ravichandar et al., 2022												CD-Enriched						Enriched in disease	1	Facultative anaerobe	Yes		Oral cavity	HMP1	1.51356e-07	9.23692e-05	0	0.000736185	610.277	0.00542495	0.236696	0	0.02589	0.00547388	0.000105475	NA	NA			Rolo D, S. Simões A, Domenech A, Fenoll A, Liñares J, de Lencastre H et al (2013). Disease Isolates of Streptococcus pseudopneumoniae and Non-Typeable S. pneumoniae Presumptively Identified as Atypical S. pneumoniae in Spain. PLOS ONE 8: e57047.	Mohammadi JS, Dhanashree B (2012). Streptococcus pseudopneumoniae: an emerging respiratory tract pathogen. Indian J Med Res 136: 877-880.	Kilian M, Tettelin H (2019). Identification of Virulence-Associated Properties by Comparative Genome Analysis of Streptococcus pneumoniae, S. pseudopneumoniae, S. mitis, Three S. oralis Subspecies, and S. infantis. mBio 10: e01985-01919.
Streptococcus salivarius		CRC-Depleted	Liu et al., 2022	CD-Enriched	Ravichandar et al., 2022											CRC-Depleted	CD-Enriched						Inconsistent across diseases	Inconsistent across diseases	Facultative anaerobe	Yes		Oral cavity	HMP1	0.000202241	0.0209367	0.000546606	0.00126455	103.524	0.61302	0.922955	0.239316	0.391586	0.747263	0.693356	0.203219	0.0200084	Yes		Kaci G, Goudercourt D, Dennin V, Pot B, Doré J, Ehrlich SD et al (2014). Anti-Inflammatory Properties of Streptococcus salivarius, a Commensal Bacterium of the Oral Cavity and Digestive Tract. Applied and Environmental Microbiology 80: 928-934.	Corredoira JC, Alonso MP, García JF, Casariego E, Coira A, Rodriguez A et al (2005). Clinical characteristics and significance of Streptococcus salivarius bacteremia and Streptococcus bovis bacteremia: a prospective 16-year study. European Journal of Clinical Microbiology and Infectious Diseases 24: 250-255.	Aas Jørn A, Paster Bruce J, Stokes Lauren N, Olsen I, Dewhirst Floyd E (2005). Defining the Normal Bacterial Flora of the Oral Cavity. Journal of Clinical Microbiology 43: 5721-5732.
Streptococcus sanguinis				CD-Enriched	Ravichandar et al., 2022							COVID severity-positive	Li et al., 2023				CD-Enriched				COVID severity-positive		Enriched in disease	2	Facultative anaerobe	Yes		Oral cavity	HMP1	2.87434e-05	0.0219031	0.000384172	0.00169377	762.022	0.222423	0.980143	0.162393	0.407767	0.0824992	0.00251996	0.00402414	1.57344e-05	Yes		Macaluso A, Simmang C, Anthony T (1998). Streptococcus sanguis bacteremia and colorectal cancer. South Med J 91: 206-207.	Sepulveda J, Westblade Lars F, Whittier S, Satlin Michael J, Greendyke William G, Aaron Justin G et al (2020). Bacteremia and Blood Culture Utilization during COVID-19 Surge in New York City. Journal of Clinical Microbiology 58: e00875-00820.	Martini AM, Moricz BS, Ripperger AK, Tran PM, Sharp ME, Forsythe AN et al (2020). Association of Novel Streptococcus sanguinis Virulence Factors With Pathogenesis in a Native Valve Infective Endocarditis Model. Frontiers in Microbiology 11.	Zhu B, Macleod LC, Kitten T, Xu P (2018). Streptococcus sanguinis biofilm formation & interaction with oral pathogens. Future Microbiol 13: 915-932.
Streptococcus vestibularis										PDAC-Enriched	Nagata et al., 2022									PDAC-Enriched			Enriched in disease	1	Facultative anaerobe	Yes		Oral cavity	HMP1	4.53562e-06	0.00462424	5.62393e-06	0.000314242	1019.54	0.0488246	0.581414	0.00854701	0.02589	0.137707	0.187487	0.0100604	0.000194044	Yes		Simsek AD, Sezer S, Ozdemir NF, Mehmet H (2008). Streptococcus vestibularis bacteremia following dental extraction in a patient on long-term hemodialysis: a case report. NDT Plus 1: 276-277.	Delorme C, Poyart C, Ehrlich S, Renault P (2007). Extent of horizontal gene transfer in evolution of Streptococci of the salivarius group. Journal of Bacteriology 189: 1330-1341.	WHILEY RA, HARDIE JM (1988). Streptococcus vestibularis sp. nov. from the Human Oral Cavity. International Journal of Systematic and Evolutionary Microbiology 38: 335-339.
Subdoligranulum sp. 4_3_54A2FAA		CRC-Enriched	Wirbel et al., 2019													CRC-Enriched							Enriched in disease	1	Obligate anaerobe			Gut	HMP1	0.00232685	0	0	0	0	0.35443	0	0	0	NA	NA	NA	NA			Tu Q, He Z, Zhou J (2014). Strain/species identification in metagenomes using genome-specific markers. Nucleic Acids Research 42: e67-e67.	Papanicolas LE, Choo JM, Wang Y, Leong LEX, Costello SP, Gordon DL et al (2019). Bacterial viability in faecal transplants: Which bacteria survive? eBioMedicine 41: 509-516.	https://gold.jgi.doe.gov/project?id=Gp0004939
Tyzzerella nexilis	Clostridium nexile					UC-Enriched	Ravichandar et al., 2022											UC-Enriched					Enriched in disease	1	Obligate anaerobe			Gut	NCBI, ExperimentHub, Ruuskanen et al. 2022										0.0789021	0.00708287	0.0201207	0.00192416		9 Gut, 2 NA	Ruuskanen MO, Erawijantari PP, Havulinna AS, Liu Y, Méric G, Tuomilehto J et al (2022). Gut Microbiome Composition Is Predictive of Incident Type 2 Diabetes in a Population Cohort of 5,572 Finnish Adults. Diabetes Care 45: 811-818.	Holdeman LV, Moore WEC (1974). New Genus, Coprococcus, Twelve New Species, and Emended Descriptions of Four Previously Described Species of Bacteria from Human Feces. International Journal of Systematic and Evolutionary Microbiology 24: 260-277.
Veillonella atypica				CD-Enriched	Ravichandar et al., 2022			IBS-Enriched	Li et al., 2024	PDAC-Enriched	Nagata et al., 2022						CD-Enriched		IBS-Enriched	PDAC-Enriched			Enriched in disease	3	Obligate anaerobe	Yes		Oral cavity	HMP1	9.09183e-05	0.00610428	0.0002482	0.000313894	67.1403	0.415913	0.835584	0.17094	0.142395	0.261495	0.0965002	0.054326	0.00512157	Yes		Do T, Sheehy EC, Mulli T, Hughes F, Beighton D (2015). Transcriptomic analysis of three Veillonella spp. present in carious dentine and in the saliva of caries-free individuals. Frontiers in Cellular and Infection Microbiology 5.	Ito Y, Nakayama H, Niitsu Y, Kaneko N, Otsuka M, Sawada Y et al (2022). The first case of Veillonella atypica bacteremia in a patient with renal pelvic tumor. Anaerobe 73: 102491.
Veillonella dispar								IBS-Enriched	Li et al., 2024	PDAC-Enriched	Nagata et al., 2022	COVID-Enriched	Cheng et al., 2022						IBS-Enriched	PDAC-Enriched	COVID-Enriched		Enriched in disease	3	Obligate anaerobe	Yes		Oral cavity	HMP1	4.35412e-05	0.00515391	0.000140133	0.000151312	118.369	0.367089	0.912629	0.123932	0.139159	0.284642	0.0630773	0.0623742	0.00384867	Yes		Do T, Sheehy EC, Mulli T, Hughes F, Beighton D (2015). Transcriptomic analysis of three Veillonella spp. present in carious dentine and in the saliva of caries-free individuals. Frontiers in Cellular and Infection Microbiology 5.	Cobo F, Pérez-Carrasco V, García-Salcedo JA, Navarro-Marí JM (2020). Bacteremia caused by Veillonella dispar in an oncological patient. Anaerobe 66: 102285.
Veillonella parvula				CD-Enriched	Ravichandar et al., 2022			IBS-Enriched	Li et al., 2024	PDAC-Enriched	Nagata et al., 2022						CD-Enriched		IBS-Enriched	PDAC-Enriched			Enriched in disease	3	Obligate anaerobe	Yes		Oral cavity	HMP1	0.000308958	0.0146591	0.000502397	0.00167559	47.447	0.692586	0.996823	0.277778	0.430421	0.383797	0.3756	0.0663984	0.0154867	Yes		Do T, Sheehy EC, Mulli T, Hughes F, Beighton D (2015). Transcriptomic analysis of three Veillonella spp. present in carious dentine and in the saliva of caries-free individuals. Frontiers in Cellular and Infection Microbiology 5.	Richards T, Stephen J, Lui CL (2022). Severe disseminated Veillonella parvula infection including endocarditis, bilateral psoas abscess, discitis, and osteomyelitis but sparing spinal and hip prostheses: a case report. Journal of Medical Case Reports 16: 157.
Veillonella ratti								IBS-Enriched	Li et al., 2024										IBS-Enriched				Enriched in disease	1	Obligate anaerobe			Oral cavity	HMP1, Giacomini Jonathan et al. 2023, Do et al. 2015	1.87866e-06	0	1.12821e-07	0	0	0.00723327	0	0.0042735	0	NA	NA	NA	NA			Do T, Sheehy EC, Mulli T, Hughes F, Beighton D (2015). Transcriptomic analysis of three Veillonella spp. present in carious dentine and in the saliva of caries-free individuals. Frontiers in Cellular and Infection Microbiology 5.	Giacomini Jonathan J, Torres-Morales J, Dewhirst Floyd E, Borisy Gary G, Mark Welch Jessica L (2023). Site Specialization of Human Oral Veillonella Species. Microbiology Spectrum 11: e04042-04022.
Veillonella rogosae												COVID severity-positive	Li et al., 2023								COVID severity-positive		Enriched in disease	1	Obligate anaerobe			Oral cavity	HOMD, NCBI, Djais et al. 2019, Giacomini Jonathan et al. 2023										0.0535658	0.00147474	NA	NA	Yes	2 Oral, 2 NA	Arif N, Do T, Byun R, Sheehy E, Clark D, Gilbert SC et al (2008). Veillonella rogosae sp. nov., an anaerobic, Gram-negative coccus isolated from dental plaque. International Journal of Systematic and Evolutionary Microbiology 58: 581-584.	Bartlett A, Padfield D, Lear L, Bendall R, Vos M (2022). A comprehensive list of bacterial pathogens infecting humans. Microbiology 168.	Djais AA, Theodorea CF, Mashima I, Otomo M, Saitoh M, Nakazawa F (2019). Identification and phylogenetic analysis of oral Veillonella species isolated from the saliva of Japanese children. F1000Res 8: 616.	Giacomini Jonathan J, Torres-Morales J, Dewhirst Floyd E, Borisy Gary G, Mark Welch Jessica L (2023). Site Specialization of Human Oral Veillonella Species. Microbiology Spectrum 11: e04042-04022.
Veillonella tobetsuensis				CD-Enriched	Ravichandar et al., 2022												CD-Enriched						Enriched in disease	1	Obligate anaerobe			Oral cavity	NCBI, Giacomini et al. 2023										0.0296372	0.00192834	0.00402414	2.25151e-05		4 Oral, 2 Lung, 1 Gut	Mashima I, Kamaguchi A, Miyakawa H, Nakazawa F (2013). Veillonella tobetsuensis sp. nov., an anaerobic, Gram-negative coccus isolated from human tongue biofilms. International Journal of Systematic and Evolutionary Microbiology 63: 1443-1449.	Giacomini Jonathan J, Torres-Morales J, Dewhirst Floyd E, Borisy Gary G, Mark Welch Jessica L (2023). Site Specialization of Human Oral Veillonella Species. Microbiology Spectrum 11: e04042-04022.
Victivallis vadensis														Multiple_Disease_Depleted	Ghosh et al., 2022							Multiple_Disease_Depleted	Depelted in disease	1	Obligate anaerobe			Gut	NCBI, ExperimentHub, Zoetendal et al. 2003										0.125665	0.0182953	0.0241449	0.00348779		5 Gut, 6 Environment, 1 NA	Zoetendal EG, Plugge CM, Akkermans ADL, de Vos WM (2003). Victivallis vadensis gen. nov., sp. nov., a sugar-fermenting anaerobe from human faeces. International Journal of Systematic and Evolutionary Microbiology 53: 211-215.	van Passel Mark WJ, Kant R, Palva A, Lucas S, Copeland A, Lapidus A et al (2011). Genome Sequence of Victivallis vadensis ATCC BAA-548, an Anaerobic Bacterium from the Phylum Lentisphaerae, Isolated from the Human Gastrointestinal Tract. Journal of Bacteriology 193: 2373-2374.
Weissella confusa	Lactobacillus confusus											COVID severity-negative	Li et al., 2023								COVID severity-negative		Depelted in disease	1	Facultative anaerobe	Yes		Food origin, Gut	NCBI, ExperimentHub, Fairfax et al. 2014	4.43038e-08	0	0	0	0	0.00180832	0	0	0	0.0349546	0.00648644	0.00402414	0.000220946		63 Food, 40 Gut, 6 Blood, 1 Oral, 1 Ascetic fluid, 8 Body, 2 Environmet, 7 NA	Olano A, Chua J, Schroeder S, Minari A, La Salvia M, Hall G (2001). Weissella confusa (Basonym:Lactobacillus confusus) Bacteremia: a Case Report. Journal of Clinical Microbiology 39: 1604-1607.	Fairfax MR, Lephart PR, Salimnia H (2014). Weissella confusa: problems with identification of an opportunistic pathogen that has been found in fermented foods and proposed as a probiotic. Frontiers in Microbiology 5.	Lee W, Cho S-M, Kim M, Ko Y-G, Yong D, Lee K (2013). Weissella confusa Bacteremia in an Immune-Competent Patient with Underlying Intramural Hematomas of the Aorta. Ann Lab Med 33: 459-462.
